# Supplementary material for: A squamous epithelial gene interaction perturbation network index for risk stratification in esophageal squamous cell carcinoma
Source: J Cancer. 2026 Apr 8;17(4):905–24. doi: 10.7150/jca.132865 (PMC13105158; doi:10.7150/jca.132865)
Supplement: Supplementary file 2 — Supplementary table 1. [file jcav17p0905s2.xlsx]

## Sheet: Sheet1
SEC specific genes	Dysregulated node genes
A2ML1	A2ML1
AAMP	AAMP
ABCC5	ABCF1
ABCF1	ACADM
ABHD17C	ACKR3
ABLIM1	ACTL6A
ACADM	ACTN1
ACKR3	ADAR
ACOT7	ADRM1
ACTL6A	ADSL
ACTN1	AFDN
ADAR	AHSA1
ADGRF1	AIM2
ADGRV1	AIMP2
ADRM1	AKR1A1
ADSL	AKR1B1
AFDN	AKR1B10
AHSA1	AKR1C3
AIF1L	ALDH1A1
AIM2	ALDH2
AIMP2	ALDH7A1
AKR1A1	ALDH9A1
AKR1B1	ANAPC11
AKR1B10	ANAPC13
AKR1C3	ANP32E
AKR7A2	ANXA1
ALDH1A1	ANXA11
ALDH2	ANXA5
ALDH7A1	AP2M1
ALDH9A1	APEX1
ALG3	APMAP
AMTN	APOL1
ANAPC11	APP
ANAPC13	ARHGEF12
ANKRD37	ARPC1B
ANP32B	ASAH1
ANP32E	ATIC
ANXA1	ATP2C1
ANXA11	ATP5F1A
ANXA5	ATP5PB
ANXA8L1	ATP5PF
AP2M1	ATP6V0B
APEX1	B2M
APMAP	BAK1
APOL1	BANF1
APP	BAX
ARHGEF12	BID
ARL1	BRIX1
ARL4D	BRMS1
ARL6IP5	BSG
ARL6IP6	BST2
ARMC1	BUB3
ARMCX3	BUD23
ARPC1B	C15orf48
ASAH1	C17orf49
ASCC2	C1R
ATIC	C1S
ATP13A3	CA9
ATP1B3	CALML3
ATP2C1	CALU
ATP5F1A	CAV1
ATP5PB	CAV2
ATP5PF	CAVIN1
ATP6V0B	CBX3
ATP6V1C1	CCL20
ATRAID	CCT2
ATXN2L	CCT3
AUP1	CCT4
B2M	CCT5
BAK1	CCT7
BANF1	CCT8
BAX	CD82
BEX3	CDH1
BFAR	CDH3
BID	CDK2AP1
BNC1	CDK4
BOD1	CDK6
BRIX1	CEACAM1
BRMS1	CEACAM5
BSG	CEBPB
BST2	CENPW
BTG3	CFLAR
BUB3	CGAS
BUD23	CHORDC1
C12orf75	CKS1B
C15orf48	CLDN1
C17orf49	CLDN4
C1R	CLDN7
C1S	CLIP1
C21orf91	CMPK2
C4orf3	COA3
C5orf15	COA6
C6orf132	COL17A1
CA9	COMMD10
CALML3	COMMD2
CALU	COMMD8
CAMK2N1	COX17
CARD19	CRCT1
CAV1	CRISP3
CAV2	CROT
CAVIN1	CRTAP
CBX3	CSTA
CCDC50	CSTB
CCL20	CUTA
CCNG2	CYC1
CCT2	CYP2S1
CCT3	DAP3
CCT4	DAPL1
CCT5	DAXX
CCT7	DDIT3
CCT8	DDX21
CD109	DDX39A
CD55	DDX39B
CD82	DDX60
CDH1	DEK
CDH3	DGUOK
CDK2AP1	DHCR24
CDK4	DNAJC15
CDK6	DSC2
CEACAM1	DSG2
CEACAM5	DSG3
CEACAM6	DSP
CEACAM7	DTX3L
CEBPB	DVL3
CENPW	EBNA1BP2
CFAP20	EEA1
CFH	EFNA1
CFLAR	EFNB1
CGAS	EGFR
CHID1	EIF2AK2
CHKB	EIF3B
CHORDC1	EIF4EBP1
CHPF	ELF3
CIAO2A	EMC10
CISD1	EMC3
CITED2	EMG1
CKS1B	ENAH
CLCA4	ENO1
CLDN1	EPCAM
CLDN4	EPHA2
CLDN7	EPSTI1
CLIC3	ERH
CLIC4	ERO1A
CLIP1	ETFA
CLPTM1L	FDX1
CLSTN1	FERMT1
CMPK2	FGD6
CNFN	FIP1L1
CNPY3	FTH1
COA3	FXR1
COA6	FZD6
COL17A1	GANAB
COMMD10	GAPDH
COMMD2	GART
COMMD8	GBP1
COPRS	GDI1
COPZ2	GJB2
COX17	GMPS
CPNE8	GNPDA1
CRABP2	GOPC
CRCT1	GPI
CRISP3	GPX3
CROT	GRPEL2
CRTAP	GSTA4
CSTA	GTF2I
CSTB	GTPBP4
CTNNBIP1	HBP1
CTSC	HDAC1
CTSZ	HDDC2
CUTA	HEBP2
CXCL17	HERC6
CYB561A3	HEXB
CYC1	HLA-A
CYP2S1	HLA-B
CYP4X1	HLA-C
CYSRT1	HMGN2
DAP3	HMGN4
DAPL1	HNRNPA2B1
DAXX	HNRNPF
DCAF7	HNRNPR
DCBLD1	HSF1
DCTN3	HSP90AB1
DCUN1D5	HSPA1A
DDIT3	HSPA1B
DDX21	HSPA2
DDX39A	HSPA8
DDX39B	HSPB1
DDX60	HSPB8
DEK	IFI16
DENND10	IFI27
DESI2	IFI35
DGUOK	IFI44
DHCR24	IFI44L
DHRS9	IFI6
DHX36	IFIH1
DMKN	IFIT1
DNAJC15	IFIT3
DNASE2	IFITM1
DNTTIP1	IFNGR1
DSC2	IGFBP3
DSG2	IGFBP5
DSG3	IGFBP7
DSP	IL32
DTX3L	ILF2
DUSP5	ILF3
DVL3	IMP3
DYNLT3	IMP4
E2F4	IRF6
EBAG9	IRF9
EBNA1BP2	IRS1
ECE1	ISG20
ECM1	ITGA3
EEA1	ITGA5
EFNA1	ITGA6
EFNB1	ITGAV
EGFR	ITGB1
EHD2	ITGB4
EIF2AK2	ITGB6
EIF3B	JUP
EIF4EBP1	KDM1A
ELF3	KHSRP
EMC10	KLK6
EMC3	KLK7
EMC8	KRT13
EMG1	KRT14
EMP1	KRT17
EMP2	KRT6B
ENAH	KRTCAP2
ENDOD1	LAMA3
ENO1	LAMB3
EPCAM	LAMC2
EPHA2	LCN2
EPS8L1	LGALS1
EPS8L2	LGALS3
EPSTI1	LOX
ERH	LSM2
ERO1A	LSM4
ETFA	LSM5
FAM162A	LSM6
FAM174A	LSM8
FAM174C	LY6E
FAM25A	MAFF
FAM89A	MAGOH
FAM91A1	MAGOHB
FAR1	MALL
FAT1	MBD2
FBLIM1	MED10
FBXL5	MED30
FBXO3	MET
FBXO6	MFGE8
FBXO8	MIF
FDCSP	MLEC
FDX1	MMP1
FERMT1	MMP14
FGD6	MNAT1
FIP1L1	MRPL11
FKBP3	MRPL13
FMO2	MRPL14
FSCN1	MRPL15
FTH1	MRPL17
FUBP1	MRPL18
FUT3	MRPL21
FXR1	MRPL28
FXYD3	MRPL36
FZD6	MRPL41
GAA	MRPL47
GALNT5	MRPL50
GANAB	MRPL51
GAPDH	MRPL55
GART	MRPL58
GBP1	MRPS15
GCHFR	MRPS2
GDI1	MRPS23
GJB2	MRPS28
GJB5	MRPS30
GJB6	MRPS6
GLRX5	MTHFD2
GLTP	MUC1
GMFB	MX1
GMPS	MYO6
GNGT1	NCBP2
GNPDA1	NCL
GOLT1B	NDRG1
GOPC	NDUFA4
GPC1	NDUFA4L2
GPI	NDUFA8
GPNMB	NIP7
GPRC5A	NIPSNAP1
GPT2	NIT2
GPX3	NME1
GRINA	NOL7
GRPEL2	NOLC1
GSDMD	NONO
GSTA4	NOP56
GSTK1	NTRK2
GSTO1	NUDC
GTF2I	NUDT5
GTPBP4	NUP37
HACD3	NUTF2
HBP1	OAS3
HDAC1	OASL
HDDC2	OAT
HEBP2	ODC1
HECTD1	OSMR
HERC6	P3H2
HES1	P4HA1
HEXB	P4HA2
HILPDA	PAK2
HLA-A	PARP1
HLA-B	PARP12
HLA-C	PARP14
HMCES	PARP9
HMGN2	PCNA
HMGN4	PDCD5
HMOX1	PDCD6IP
HNRNPA2B1	PDIA4
HNRNPF	PDIA6
HNRNPR	PFDN2
HOMER3	PFDN4
HOPX	PHLDB2
HPGD	PIK3R1
HPRT1	PKM
HS3ST1	PKP3
HSD17B4	PLAU
HSF1	PLAUR
HSP90AB1	PLIN3
HSPA1A	PLPP2
HSPA1B	PML
HSPA2	PMPCB
HSPA8	PNPT1
HSPB1	POLR2G
HSPB8	POLR2H
HSPE1	POP7
IAH1	PPHLN1
ID3	PPIL1
IFI16	PRKCI
IFI27	PRKDC
IFI35	PRMT1
IFI44	PRNP
IFI44L	PROS1
IFI6	PSCA
IFIH1	PSMA3
IFIT1	PSMA4
IFIT3	PSMA6
IFITM1	PSMA7
IFNGR1	PSMB1
IFT57	PSMB2
IGF2BP2	PSMB3
IGFBP3	PSMB4
IGFBP5	PSMB8
IGFBP6	PSMB9
IGFBP7	PSMC4
IGSF3	PSMD2
IL15RA	PSMD3
IL1RN	PTBP1
IL20RB	PTK2
IL32	PTMA
IL36A	PUF60
ILF2	RAB11A
ILF3	RAB11FIP1
IMP3	RAB4A
IMP4	RAB5A
IMPA2	RAN
INHBA	RANBP1
INPP1	RBBP8
IP6K2	RBP1
IRF6	RGS12
IRF9	RMND5A
IRS1	RNASE7
ISG20	RNF168
ITGA3	RNF7
ITGA5	RPA3
ITGA6	RPL19
ITGAV	RPL22
ITGB1	RPL24
ITGB4	RPL30
ITGB6	RPL35
ITPRID2	RPL7
JPT2	RPL8
JUP	RPN1
KATNBL1	RPN2
KDELR2	RPS23
KDM1A	RPS3
KHSRP	RPS4Y1
KIF21A	RPS5
KLF7	RPS7
KLHDC2	RTP4
KLK11	RUVBL1
KLK13	RUVBL2
KLK6	S100A7
KLK7	SDF2L1
KLK8	SEC11A
KRT10	SEC61B
KRT13	SEC61G
KRT14	SELENOF
KRT15	SERPINB2
KRT17	SERPINB3
KRT24	SERPINE1
KRT4	SGPP2
KRT6B	SIGMAR1
KRT6C	SLBP
KRT78	SLC25A4
KRTCAP2	SLC2A1
KTN1	SLC38A2
KYNU	SLC39A1
LAMA3	SNRNP40
LAMB3	SNRPA1
LAMC2	SNRPB
LAMP3	SNRPB2
LAPTM4B	SNRPC
LCN2	SNRPD1
LDHB	SNRPD2
LGALS1	SNRPD3
LGALS3	SNRPF
LGALS3BP	SNRPG
LIMA1	SOCS1
LMO7	SP110
LOX	SPRR1A
LPAR6	SPRR1B
LRP10	SPRR2A
LRRC42	SPRR2B
LRRC58	SPRR2D
LSM2	SPRR2E
LSM4	STAMBP
LSM5	STAT1
LSM6	STMN1
LSM8	SYTL1
LSP1	TMEM45A
LSR	UBB
LY6E	XPO1
LYPD2	YWHAH
LYPLAL1	PPL
MAB21L4	ZNHIT1
MAFF	VPS72
MAGEB2	LMO7
MAGED1	PAICS
MAGEF1	RAP1B
MAGOH	SLC25A5
MAGOHB	PYCARD
MAL	GSDMD
MALL	HSD17B4
MAOA	DHRS9
MBD2	AKR7A2
MBD4	SRD5A1
MED10	MAOA
MED30	NDUFS8
MESD	PTTG1
MET	TFG
METRNL	GPNMB
METTL23	TFRC
METTL26	SET
METTL5	MYH9
MFAP2	ECE1
MFGE8	PRSS3
MGAT1	LSP1
MIF	HPRT1
MLEC	TMEM165
MLF2	SUCLG1
MMP1	ATP6V1C1
MMP14	NDUFS6
MNAT1	VMA21
MPLKIP	ULBP2
MPZL2	TAPBP
MRPL11	RAB9A
MRPL13	HMOX1
MRPL14	CTSC
MRPL15	MTCH2
MRPL17	P2RY1
MRPL18	WDR18
MRPL21	SINHCAF
MRPL28	S100A9
MRPL36	TMPRSS2
MRPL41	SLC3A2
MRPL47	DYNLT3
MRPL50	CFH
MRPL51	FKBP3
MRPL55	STRA6
MRPL58	SDF4
MRPS15	VKORC1
MRPS2	EHD2
MRPS23	STOM
MRPS28	RND3
MRPS30	TRIM28
MRPS34	CXCL17
MRPS6	HSPE1
MSRB2	VBP1
MT2A	DCAF7
MTCH2	TUBA1B
MTDH	TUBB
MTHFD2	STIP1
MTLN	PTGFRN
MTPN	SNAI2
MUC1	LIMA1
MUC21	E2F4
MX1	CEACAM6
MXD1	TNFSF10
MYDGF	USP18
MYH9	DENND10
MYO6	MTDH
NAGK	SERPINH1
NAXE	SPRR3
NCBP2	MT2A
NCCRP1	THOC6
NCL	PABPN1
NDRG1	RNPS1
NDRG2	XAF1
NDUFA4	DHX36
NDUFA4L2	SQLE
NDUFA8	TIMM17A
NDUFS6	STX6
NDUFS8	GPC1
NFE2L1	SNX9
NGRN	IGF2BP2
NIBAN1	SH3BGRL
NIBAN2	YWHAQ
NIP7	LAPTM4B
NIPSNAP1	SHC1
NIPSNAP3A	RHEB
NIT2	EMC8
NME1	TMCO1
NOL7	PFN2
NOLC1	SSB
NONO	PLEK2
NOP56	SLC7A5
NPM3	WNT7B
NPNT	PTK7
NR1H2	PRKCSH
NTPCR	SHMT2
NTRK2	GJB6
NTS	IAH1
NUDC	NAGK
NUDCD2	IMPA2
NUDT5	GSTO1
NUP37	SELENOT
NUP42	PRDM1
NUTF2	SERPINB5
OAS3	METTL5
OASL	UXT
OAT	UBE2L6
OCIAD2	RSRC1
ODC1	SRSF8
OSMR	IGFBP6
P2RY1	RRP36
P3H2	PAX9
P4HA1	TNC
P4HA2	TIMP1
PABPN1	NPNT
PAICS	SPINK5
PAIP1	KLK8
PAK2	KRT4
PALLD	KRT15
PALMD	TP63
PARP1	TUSC3
PARP12	WDR72
PARP14	SLPI
PARP9	LGALS3BP
PAX9	MFAP2
PCGF1	WBP11
PCNA	SF3B4
PDAP1	NFE2L1
PDCD5	TPD52L2
PDCD6IP	MBD4
PDIA4	MRPS34
PDIA6	SSBP1
PDLIM4	TRMT10C
PDPN	TPD52
PELI1	MUC21
PFDN2	PDLIM4
PFDN4	TAX1BP1
PFN2	SUPT16H
PGRMC1	NPM3
PGRMC2	NDRG2
PHACTR4	SRM
PHLDA1	STRAP
PHLDB2	NTPCR
PIGS	NUDCD2
PIGX	PYCR2
PIK3R1	NUP42
PIM1	SMS
PJA2	RHOV
PKM	USP10
PKP3	VPS4B
PLAC8	SDCBP2
PLAU	PPFIA1
PLAUR	SERPINE2
PLBD1	UGCG
PLEK2	STEAP1
PLIN3	UBXN7
PLPP2	PSMG3
PMEPA1	UFD1
PML	RIN2
PMPCB	TCEAL9
PNPT1	WDR26
POLE4	SSR1
POLR2G	SSR3
POLR2H	SERPINB4
PON2	SLC39A6
POP7	TAX1BP3
PPFIA1	UHMK1
PPHLN1	TBC1D10A
PPIC	TMEM9
PPIL1	UBE2Z
PPL	UBE2G1
PPP1R14C	UBE2E3
PPP1R18	XPOT
PPP2R5A
PPT1
PRDM1
PRKCI
PRKCSH
PRKDC
PRMT1
PRNP
PROM2
PROS1
PRSS27
PRSS3
PSCA
PSMA3
PSMA4
PSMA6
PSMA7
PSMB1
PSMB2
PSMB3
PSMB4
PSMB8
PSMB9
PSMC4
PSMD2
PSMD3
PSMG3
PTBP1
PTGFRN
PTHLH
PTK2
PTK7
PTMA
PTMS
PTPRK
PTPRZ1
PTTG1
PUF60
PYCARD
PYCR2
RAB11A
RAB11FIP1
RAB34
RAB4A
RAB5A
RAB9A
RAN
RANBP1
RAP1B
RBBP8
RBIS
RBP1
RBPMS
RCC2
RCN1
RCN2
RGS12
RHBDD2
RHCG
RHEB
RHEX
RHOV
RIN2
RMND5A
RNASE7
RND3
RNF128
RNF168
RNF7
RNPEP
RNPS1
RPA3
RPL19
RPL22
RPL24
RPL30
RPL35
RPL7
RPL8
RPN1
RPN2
RPS23
RPS3
RPS4Y1
RPS5
RPS7
RRP36
RSPH3
RSRC1
RTP4
RTRAF
RUVBL1
RUVBL2
RWDD1
S100A14
S100A7
S100A9
S100P
SAV1
SCEL
SDCBP2
SDF2L1
SDF4
SEC11A
SEC61B
SEC61G
SELENOF
SELENOT
SEMA3C
SENP2
SEPHS2
SERPINB1
SERPINB2
SERPINB3
SERPINB4
SERPINB5
SERPINB6
SERPINE1
SERPINE2
SERPINH1
SET
SF3B4
SGPP2
SH3BGRL
SH3BGRL2
SHC1
SHMT2
SIGMAR1
SINHCAF
SIVA1
SLBP
SLC25A36
SLC25A4
SLC25A5
SLC27A4
SLC2A1
SLC2A12
SLC35B2
SLC38A2
SLC38A5
SLC39A1
SLC39A6
SLC3A2
SLC44A1
SLC52A2
SLC7A5
SLCO1B3
SLIRP
SLK
SLPI
SMC6
SMIM3
SMS
SNAI2
SNAPC1
SNRNP40
SNRPA1
SNRPB
SNRPB2
SNRPC
SNRPD1
SNRPD2
SNRPD3
SNRPF
SNRPG
SNX9
SOCS1
SP110
SP140L
SPG21
SPINK5
SPINK7
SPINT1
SPNS2
SPRR1A
SPRR1B
SPRR2A
SPRR2B
SPRR2D
SPRR2E
SPRR3
SQLE
SRD5A1
SRI
SRM
SRSF8
SSB
SSBP1
SSH3
SSR1
SSR3
STAMBP
STAT1
STEAP1
STIP1
STMN1
STOM
STON2
STRA6
STRAP
STX6
SUCLG1
SUPT16H
SYTL1
TAGLN2
TAPBP
TATDN1
TAX1BP1
TAX1BP3
TBC1D10A
TBL1XR1
TCEAL9
TFDP2
TFG
TFRC
TGFBI
TGIF1
TGM3
THOC6
TIMM17A
TIMMDC1
TIMP1
TMCO1
TMEM106C
TMEM123
TMEM132A
TMEM138
TMEM165
TMEM19
TMEM208
TMEM230
TMEM35B
TMEM40
TMEM45A
TMEM50B
TMEM9
TMEM9B
TMOD3
TMPRSS11B
TMPRSS11E
TMPRSS2
TMX1
TNC
TNFRSF12A
TNFSF10
TP63
TPBG
TPD52
TPD52L2
TPRG1
TPST1
TRAF7
TRIM28
TRIP10
TRMT10C
TRNP1
TSEN15
TSN
TSPAN31
TSPAN6
TSPAN7
TTC9
TUBA1B
TUBB
TUSC3
UBAP1
UBB
UBE2E3
UBE2G1
UBE2L6
UBE2Z
UBL3
UBXN7
UFD1
UFSP2
UGCG
UHMK1
ULBP2
UNC50
USB1
USP10
USP18
UXT
VBP1
VKORC1
VMA21
VPS4B
VPS72
WBP11
WDFY2
WDR18
WDR26
WDR72
WNT7B
XAF1
XPO1
XPOT
XRN2
YIF1A
YPEL3
YWHAH
YWHAQ
ZDHHC4
ZFAND5
ZFP36
ZNF185
ZNF22
ZNF770
ZNFX1
ZNHIT1
