# Supplementary material for: A squamous epithelial gene interaction perturbation network index for risk stratification in esophageal squamous cell carcinoma
Source: J Cancer. 2026 Apr 8;17(4):905–24. doi: 10.7150/jca.132865 (PMC13105158; doi:10.7150/jca.132865)
Supplement: Supplementary file 3 — Supplementary table 2. [file jcav17p0905s3.xlsx]

## Sheet: string_interactions_short (3)
node1	node2	node1_string_id	node2_string_id	neighborhood_on_chromosome	gene_fusion	phylogenetic_cooccurrence	homology	coexpression	experimentally_determined_interaction	database_annotated	automated_textmining	combined_score
A2ML1	PPL	9606.ENSP00000299698	9606.ENSP00000340510	0	0	0	0	0.088	0	0	0.707	0.721
A2ML1	KLK6	9606.ENSP00000299698	9606.ENSP00000366047	0	0	0	0	0.074	0.127	0	0.738	0.77
A2ML1	KLK7	9606.ENSP00000299698	9606.ENSP00000470538	0	0	0	0	0.128	0.123	0	0.802	0.835
AAMP	EGFR	9606.ENSP00000403343	9606.ENSP00000275493	0	0	0	0	0.047	0.13	0.9	0.102	0.915
ABCF1	RPL19	9606.ENSP00000313603	9606.ENSP00000225430	0	0	0	0	0.099	0.181	0.9	0.371	0.947
ABCF1	RPL35	9606.ENSP00000313603	9606.ENSP00000259469	0	0	0	0	0.145	0.751	0	0.174	0.808
ABCF1	RPL8	9606.ENSP00000313603	9606.ENSP00000262584	0	0	0	0	0.159	0.481	0.9	0.046	0.952
ABCF1	RPS3	9606.ENSP00000313603	9606.ENSP00000278572	0	0	0	0	0.17	0.752	0	0.057	0.789
ABCF1	MRPL17	9606.ENSP00000313603	9606.ENSP00000288937	0.061	0	0	0	0.076	0.752	0	0	0.766
ABCF1	RPS23	9606.ENSP00000313603	9606.ENSP00000296674	0.057	0	0	0	0.115	0.518	0.9	0.209	0.962
ABCF1	MRPS6	9606.ENSP00000313603	9606.ENSP00000382250	0.044	0	0	0	0.082	0.749	0	0	0.76
ABCF1	MRPL36	9606.ENSP00000313603	9606.ENSP00000423399	0.05	0	0	0	0.078	0.752	0	0.047	0.765
ABCF1	MRPL21	9606.ENSP00000313603	9606.ENSP00000354580	0.046	0	0	0	0.195	0.752	0	0	0.793
ABCF1	RPL30	9606.ENSP00000313603	9606.ENSP00000428085	0	0	0	0	0.088	0.181	0.9	0	0.918
ABCF1	RPL24	9606.ENSP00000313603	9606.ENSP00000377640	0	0	0	0	0.095	0.181	0.9	0.043	0.919
ACADM	ALDH9A1	9606.ENSP00000359871	9606.ENSP00000346827	0.042	0	0	0	0.375	0.162	0.182	0.383	0.701
ACADM	HSD17B4	9606.ENSP00000359871	9606.ENSP00000411960	0.054	0	0	0	0.553	0.065	0.216	0.33	0.754
ACADM	ETFA	9606.ENSP00000359871	9606.ENSP00000452762	0.07	0.021	0	0	0.742	0.95	0.233	0.556	0.995
ACKR3	MIF	9606.ENSP00000272928	9606.ENSP00000215754	0	0	0	0	0.049	0	0	0.716	0.718
ACKR3	EGFR	9606.ENSP00000272928	9606.ENSP00000275493	0	0	0	0	0	0.048	0	0.767	0.768
ACKR3	ATP5F1A	9606.ENSP00000272928	9606.ENSP00000381736	0	0	0	0	0	0.828	0	0	0.828
ACOT7	GAPDH	9606.ENSP00000367086	9606.ENSP00000380070	0	0	0	0	0.102	0.13	0	0.665	0.715
ACTL6A	ZNHIT1	9606.ENSP00000397552	9606.ENSP00000304593	0	0	0	0	0	0.865	0.54	0.61	0.973
ACTL6A	RUVBL1	9606.ENSP00000397552	9606.ENSP00000318297	0	0	0	0	0.383	0.918	0.9	0.989	0.999
ACTL6A	VPS72	9606.ENSP00000397552	9606.ENSP00000346464	0	0	0	0	0.149	0.735	0.8	0.51	0.975
ACTL6A	PTBP1	9606.ENSP00000397552	9606.ENSP00000349428	0	0	0	0	0.398	0	0	0.541	0.712
ACTL6A	ANP32E	9606.ENSP00000397552	9606.ENSP00000463154	0	0	0	0	0.148	0.292	0.9	0.087	0.937
ACTL6A	BANF1	9606.ENSP00000397552	9606.ENSP00000433760	0	0	0	0	0.207	0.314	0	0.931	0.959
ACTL6A	RUVBL2	9606.ENSP00000397552	9606.ENSP00000473172	0	0	0	0	0.412	0.917	0.9	0.987	0.999
ACTN1	ITGB4	9606.ENSP00000377941	9606.ENSP00000200181	0	0	0	0	0.048	0.073	0.65	0.493	0.822
ACTN1	MYH9	9606.ENSP00000377941	9606.ENSP00000216181	0	0	0	0	0.4	0.225	0	0.692	0.844
ACTN1	ITGAV	9606.ENSP00000377941	9606.ENSP00000261023	0	0	0	0	0.063	0	0.65	0.268	0.739
ACTN1	ITGB6	9606.ENSP00000377941	9606.ENSP00000283249	0	0	0	0	0.086	0.073	0.65	0.128	0.707
ACTN1	ITGA5	9606.ENSP00000377941	9606.ENSP00000293379	0	0	0	0	0.266	0	0.9	0.565	0.965
ACTN1	ITGA3	9606.ENSP00000377941	9606.ENSP00000315190	0	0	0	0	0.074	0	0.65	0.274	0.744
ACTN1	LMO7	9606.ENSP00000377941	9606.ENSP00000366757	0	0	0	0	0	0	0.9	0.177	0.914
ACTN1	ITGA6	9606.ENSP00000377941	9606.ENSP00000386896	0	0	0	0	0.067	0	0.65	0.515	0.827
ACTN1	ITGB1	9606.ENSP00000377941	9606.ENSP00000379350	0	0	0	0	0.174	0.328	0.9	0.594	0.974
ADAR	EIF2AK2	9606.ENSP00000357459	9606.ENSP00000233057	0	0	0	0.562	0.497	0.601	0	0.419	0.873
ADAR	DVL3	9606.ENSP00000357459	9606.ENSP00000316054	0	0	0	0	0.06	0	0	0.712	0.717
ADAR	STAT1	9606.ENSP00000357459	9606.ENSP00000354394	0	0	0	0	0.472	0	0.5	0.419	0.833
ADAR	MX1	9606.ENSP00000357459	9606.ENSP00000381601	0	0	0	0	0.483	0	0	0.487	0.723
ADAR	IRF9	9606.ENSP00000357459	9606.ENSP00000380073	0	0	0	0	0.427	0	0.5	0.419	0.819
ADAR	ILF3	9606.ENSP00000357459	9606.ENSP00000404121	0	0	0	0.55	0.101	0.636	0	0.531	0.833
ADAR	IFIH1	9606.ENSP00000357459	9606.ENSP00000497271	0	0	0	0	0.285	0	0	0.8	0.851
ADRM1	PSMA4	9606.ENSP00000478877	9606.ENSP00000044462	0	0	0	0	0.275	0.906	0.5	0.442	0.978
ADRM1	PSMC4	9606.ENSP00000478877	9606.ENSP00000157812	0	0	0	0	0.727	0.992	0.54	0.942	0.999
ADRM1	PSMA3	9606.ENSP00000478877	9606.ENSP00000216455	0	0	0	0	0.281	0.873	0.5	0.224	0.96
ADRM1	PSMA6	9606.ENSP00000478877	9606.ENSP00000261479	0	0	0	0	0.224	0.89	0.5	0.32	0.967
ADRM1	PSMB1	9606.ENSP00000478877	9606.ENSP00000262193	0	0	0	0	0.161	0.908	0.5	0.54	0.98
ADRM1	PSMD3	9606.ENSP00000478877	9606.ENSP00000264639	0	0	0	0	0.638	0.97	0.54	0.88	0.999
ADRM1	PSMB4	9606.ENSP00000478877	9606.ENSP00000290541	0	0	0	0	0.383	0.879	0.5	0.224	0.967
ADRM1	PSMD2	9606.ENSP00000478877	9606.ENSP00000310129	0	0	0	0	0.331	0.992	0.54	0.853	0.999
ADRM1	PSMA7	9606.ENSP00000478877	9606.ENSP00000359910	0	0	0	0	0.32	0.77	0.5	0.294	0.937
ADRM1	PSMB2	9606.ENSP00000478877	9606.ENSP00000362334	0	0	0	0	0.174	0.963	0.5	0.285	0.987
ADRM1	PSMB9	9606.ENSP00000478877	9606.ENSP00000363993	0	0	0	0	0.296	0.613	0.5	0.427	0.911
ADRM1	PSMB8	9606.ENSP00000478877	9606.ENSP00000364016	0	0	0	0	0.2	0.733	0.5	0.443	0.932
ADRM1	UBB	9606.ENSP00000478877	9606.ENSP00000478771	0	0	0	0	0.051	0.983	0	0.336	0.988
ADRM1	PSMB3	9606.ENSP00000478877	9606.ENSP00000483688	0	0	0	0	0.236	0.88	0.5	0.327	0.965
ADSL	ATIC	9606.ENSP00000485525	9606.ENSP00000236959	0.231	0	0	0	0.972	0.271	0.98	0.811	0.999
ADSL	HPRT1	9606.ENSP00000485525	9606.ENSP00000298556	0.12	0	0	0	0.072	0	0.792	0.664	0.935
ADSL	MRPL58	9606.ENSP00000485525	9606.ENSP00000301585	0.206	0	0	0	0.169	0	0	0.823	0.873
ADSL	SHMT2	9606.ENSP00000485525	9606.ENSP00000333667	0.105	0	0	0	0.839	0	0	0.421	0.909
ADSL	GART	9606.ENSP00000485525	9606.ENSP00000371253	0.356	0	0	0	0.966	0.457	0.837	0.759	0.999
ADSL	MTHFD2	9606.ENSP00000485525	9606.ENSP00000377617	0.116	0	0	0	0.809	0	0	0.439	0.897
ADSL	PAICS	9606.ENSP00000485525	9606.ENSP00000382595	0.231	0	0	0	0.968	0.32	0.98	0.745	0.999
ADSL	GMPS	9606.ENSP00000485525	9606.ENSP00000419851	0.231	0	0	0	0.424	0	0.172	0.791	0.913
AFDN	RAP1B	9606.ENSP00000355771	9606.ENSP00000250559	0	0	0	0	0	0.188	0.9	0.672	0.971
AFDN	CDH1	9606.ENSP00000355771	9606.ENSP00000261769	0	0	0	0	0.062	0.127	0	0.851	0.867
AFDN	SLC25A4	9606.ENSP00000355771	9606.ENSP00000281456	0	0	0	0	0.042	0	0.72	0	0.72
AFDN	BAX	9606.ENSP00000355771	9606.ENSP00000293288	0	0	0	0	0.042	0	0.72	0	0.72
AFDN	SLC25A5	9606.ENSP00000355771	9606.ENSP00000360671	0	0	0	0	0.042	0	0.72	0	0.72
AFDN	BAK1	9606.ENSP00000355771	9606.ENSP00000363591	0	0	0	0	0.042	0	0.72	0	0.72
AFDN	LMO7	9606.ENSP00000355771	9606.ENSP00000366757	0	0	0	0	0.049	0.073	0.9	0.832	0.983
AHSA1	HSPE1	9606.ENSP00000216479	9606.ENSP00000233893	0	0	0	0	0.724	0.189	0	0.306	0.831
AHSA1	CHORDC1	9606.ENSP00000216479	9606.ENSP00000319255	0	0	0	0	0.272	0.507	0	0.637	0.858
AHSA1	HSPA8	9606.ENSP00000216479	9606.ENSP00000437125	0	0	0	0	0.511	0.533	0	0.717	0.93
AHSA1	STIP1	9606.ENSP00000216479	9606.ENSP00000351646	0	0	0	0	0.944	0.259	0	0.967	0.998
AHSA1	HSP90AB1	9606.ENSP00000216479	9606.ENSP00000360609	0	0	0	0	0.504	0.938	0	0.995	0.999
AIM2	EIF2AK2	9606.ENSP00000357112	9606.ENSP00000233057	0	0	0	0	0.138	0.292	0	0.83	0.887
AIM2	PYCARD	9606.ENSP00000357112	9606.ENSP00000247470	0	0	0	0	0.065	0.839	0.9	0.998	0.999
AIM2	CGAS	9606.ENSP00000357112	9606.ENSP00000359339	0	0	0	0	0.086	0	0	0.795	0.805
AIM2	IFI16	9606.ENSP00000357112	9606.ENSP00000357113	0	0	0	0.803	0.184	0	0	0.917	0.929
AIM2	GSDMD	9606.ENSP00000357112	9606.ENSP00000433209	0	0	0	0	0.056	0	0.72	0.816	0.947
AIMP2	HSD17B4	9606.ENSP00000223029	9606.ENSP00000411960	0	0	0	0	0.067	0	0	0.742	0.748
AIMP2	FUBP1	9606.ENSP00000223029	9606.ENSP00000359804	0	0	0	0	0.067	0.613	0	0.726	0.892
AKR1A1	AKR7A2	9606.ENSP00000361140	9606.ENSP00000235835	0.054	0	0	0	0.256	0	0.183	0.78	0.856
AKR1A1	ALDH2	9606.ENSP00000361140	9606.ENSP00000261733	0	0	0	0	0.114	0.045	0.91	0.355	0.944
AKR1A1	ALDH9A1	9606.ENSP00000361140	9606.ENSP00000346827	0	0	0	0	0.12	0.045	0.91	0.41	0.949
AKR1A1	DHRS9	9606.ENSP00000361140	9606.ENSP00000389241	0	0	0	0	0.086	0	0	0.724	0.737
AKR1A1	ALDH7A1	9606.ENSP00000361140	9606.ENSP00000387123	0	0	0	0	0.103	0.069	0.91	0.304	0.94
AKR1B1	AKR7A2	9606.ENSP00000285930	9606.ENSP00000235835	0.054	0	0	0	0.203	0	0.183	0.884	0.919
AKR1B1	ALDH2	9606.ENSP00000285930	9606.ENSP00000261733	0	0	0	0	0.1	0.045	0.91	0.365	0.944
AKR1B1	AKR1B10	9606.ENSP00000285930	9606.ENSP00000352584	0	0	0.053	0.974	0.098	0	0.9	0.064	0.909
AKR1B1	AKR1C3	9606.ENSP00000285930	9606.ENSP00000369927	0	0	0.071	0.938	0.08	0	0.9	0.088	0.911
AKR1B1	ALDH9A1	9606.ENSP00000285930	9606.ENSP00000346827	0	0	0	0	0.094	0.045	0.91	0.218	0.931
AKR1B1	ALDH7A1	9606.ENSP00000285930	9606.ENSP00000387123	0	0	0	0	0.089	0.069	0.91	0.264	0.936
AKR1B10	AKR7A2	9606.ENSP00000352584	9606.ENSP00000235835	0.054	0	0	0	0.192	0	0.183	0.691	0.781
AKR1B10	ALDH2	9606.ENSP00000352584	9606.ENSP00000261733	0	0	0	0	0.088	0.045	0.91	0.213	0.93
AKR1B10	ALDH9A1	9606.ENSP00000352584	9606.ENSP00000346827	0	0	0	0	0.087	0.045	0.91	0.228	0.931
AKR1B10	DHRS9	9606.ENSP00000352584	9606.ENSP00000389241	0	0	0	0	0.126	0	0	0.765	0.786
AKR1B10	AKR1C3	9606.ENSP00000352584	9606.ENSP00000369927	0	0	0.075	0.931	0.214	0	0.9	0.101	0.925
AKR1B10	ALDH7A1	9606.ENSP00000352584	9606.ENSP00000387123	0	0	0	0	0.087	0.069	0.91	0.225	0.932
AKR1C3	AKR7A2	9606.ENSP00000369927	9606.ENSP00000235835	0.054	0	0	0	0.197	0	0.183	0.579	0.704
AKR1C3	SRD5A1	9606.ENSP00000369927	9606.ENSP00000274192	0	0	0	0	0.071	0	0.9	0.863	0.986
AKR1C3	DHRS9	9606.ENSP00000369927	9606.ENSP00000389241	0	0	0	0	0.086	0	0	0.925	0.929
ALDH1A1	RBP1	9606.ENSP00000297785	9606.ENSP00000232219	0	0	0	0	0.057	0	0	0.746	0.75
ALDH1A1	EPCAM	9606.ENSP00000297785	9606.ENSP00000263735	0	0	0	0	0.047	0	0	0.719	0.72
ALDH1A1	CYP2S1	9606.ENSP00000297785	9606.ENSP00000308032	0	0	0	0	0.075	0.045	0.91	0.136	0.922
ALDH1A1	DHRS9	9606.ENSP00000297785	9606.ENSP00000389241	0	0	0	0	0.087	0	0.9	0.42	0.942
ALDH2	MAOA	9606.ENSP00000261733	9606.ENSP00000340684	0.042	0.019	0	0	0.084	0	0.918	0.78	0.982
ALDH7A1	CALML3	9606.ENSP00000387123	9606.ENSP00000315299	0	0	0	0	0.049	0	0	0.913	0.914
ALDH7A1	MAOA	9606.ENSP00000387123	9606.ENSP00000340684	0.042	0.007	0	0	0.074	0	0.918	0.313	0.943
ALDH9A1	NDUFS8	9606.ENSP00000346827	9606.ENSP00000315774	0.057	0	0	0	0.13	0	0.287	0.758	0.839
ALDH9A1	MAOA	9606.ENSP00000346827	9606.ENSP00000340684	0.042	0.035	0	0	0.057	0	0.918	0.274	0.939
ANAPC11	RNF7	9606.ENSP00000349957	9606.ENSP00000273480	0	0	0	0	0.164	0	0.36	0.871	0.925
ANAPC11	UBB	9606.ENSP00000349957	9606.ENSP00000478771	0	0	0	0	0.174	0.421	0.5	0.122	0.762
ANAPC11	BUB3	9606.ENSP00000349957	9606.ENSP00000357858	0	0	0	0	0.06	0	0.5	0.644	0.818
ANAPC11	PTTG1	9606.ENSP00000349957	9606.ENSP00000377536	0	0	0	0	0.072	0.625	0.5	0.595	0.92
ANAPC11	ANAPC13	9606.ENSP00000349957	9606.ENSP00000421842	0	0	0	0	0.06	0.507	0.9	0.877	0.993
ANAPC13	BUB3	9606.ENSP00000421842	9606.ENSP00000357858	0	0	0	0	0.06	0	0.65	0.357	0.77
ANAPC13	PTTG1	9606.ENSP00000421842	9606.ENSP00000377536	0	0	0	0	0	0	0.65	0.398	0.78
ANAPC13	UBB	9606.ENSP00000421842	9606.ENSP00000478771	0	0	0	0	0.051	0.8	0	0	0.802
ANP32B	XPO1	9606.ENSP00000345848	9606.ENSP00000384863	0	0	0	0	0.112	0.292	0	0.759	0.835
ANP32E	ZNHIT1	9606.ENSP00000463154	9606.ENSP00000304593	0	0	0	0	0	0.345	0.54	0.125	0.713
ANP32E	RUVBL1	9606.ENSP00000463154	9606.ENSP00000318297	0	0	0	0	0.067	0.383	0.9	0.227	0.949
ANP32E	VPS72	9606.ENSP00000463154	9606.ENSP00000346464	0	0	0	0	0.06	0.765	0	0.637	0.912
ANP32E	RUVBL2	9606.ENSP00000463154	9606.ENSP00000473172	0	0	0	0	0.05	0.345	0.9	0.142	0.939
ANXA1	LGALS3	9606.ENSP00000366109	9606.ENSP00000254301	0	0	0	0	0.31	0	0	0.633	0.736
ANXA1	CDH1	9606.ENSP00000366109	9606.ENSP00000261769	0	0	0	0	0	0.08	0	0.767	0.776
ANXA1	EGFR	9606.ENSP00000366109	9606.ENSP00000275493	0	0	0	0	0.072	0.505	0	0.604	0.802
ANXA1	ENO1	9606.ENSP00000366109	9606.ENSP00000495530	0	0	0	0	0.075	0.075	0	0.678	0.701
ANXA11	TFG	9606.ENSP00000398610	9606.ENSP00000240851	0	0	0	0	0.06	0.628	0	0.211	0.7
ANXA5	EGFR	9606.ENSP00000296511	9606.ENSP00000275493	0	0	0	0	0.062	0.194	0	0.69	0.745
ANXA5	GPNMB	9606.ENSP00000296511	9606.ENSP00000371420	0	0	0	0	0.097	0	0	0.795	0.807
ANXA5	PARP1	9606.ENSP00000296511	9606.ENSP00000355759	0	0	0	0	0.043	0	0	0.874	0.874
ANXA5	GAPDH	9606.ENSP00000296511	9606.ENSP00000380070	0	0	0	0	0.078	0	0	0.941	0.943
AP2M1	EGFR	9606.ENSP00000403362	9606.ENSP00000275493	0	0	0	0	0.049	0.785	0.5	0.243	0.912
AP2M1	IRS1	9606.ENSP00000403362	9606.ENSP00000304895	0	0	0	0	0	0.9	0	0.447	0.942
AP2M1	TFRC	9606.ENSP00000403362	9606.ENSP00000376197	0	0	0	0	0.056	0	0.5	0.444	0.715
AP2M1	STON2	9606.ENSP00000403362	9606.ENSP00000450857	0	0	0	0.583	0	0.791	0	0.406	0.87
APEX1	MBD4	9606.ENSP00000216714	9606.ENSP00000249910	0	0	0	0	0.06	0	0.5	0.591	0.791
APEX1	SET	9606.ENSP00000216714	9606.ENSP00000361777	0	0	0	0	0.255	0.292	0	0.755	0.859
APEX1	PCNA	9606.ENSP00000216714	9606.ENSP00000368458	0	0	0	0	0.334	0.455	0.5	0.341	0.864
APEX1	PARP1	9606.ENSP00000216714	9606.ENSP00000355759	0	0	0	0	0.266	0.115	0.5	0.912	0.967
APEX1	NME1	9606.ENSP00000216714	9606.ENSP00000337060	0.042	0	0	0	0.172	0	0	0.979	0.982
APMAP	MRPL17	9606.ENSP00000217456	9606.ENSP00000288937	0.043	0	0	0	0.604	0	0	0.348	0.731
APMAP	IMP3	9606.ENSP00000217456	9606.ENSP00000326981	0.042	0	0	0	0.691	0	0	0.258	0.761
APOL1	MYH9	9606.ENSP00000317674	9606.ENSP00000216181	0	0	0	0	0.05	0	0	0.898	0.898
APOL1	APP	9606.ENSP00000317674	9606.ENSP00000284981	0	0	0	0	0	0	0.72	0.164	0.756
APP	EGFR	9606.ENSP00000284981	9606.ENSP00000275493	0	0	0	0	0.106	0.621	0	0.701	0.889
APP	ECE1	9606.ENSP00000284981	9606.ENSP00000364028	0	0	0	0	0.067	0.064	0	0.691	0.707
APP	CAV1	9606.ENSP00000284981	9606.ENSP00000339191	0	0	0	0	0.1	0.322	0	0.586	0.725
APP	ITGB1	9606.ENSP00000284981	9606.ENSP00000379350	0	0	0	0	0.143	0.07	0	0.724	0.761
APP	B2M	9606.ENSP00000284981	9606.ENSP00000497910	0	0	0	0	0.086	0	0.4	0.608	0.766
APP	HSPA8	9606.ENSP00000284981	9606.ENSP00000437125	0	0	0	0	0.049	0.555	0	0.623	0.826
APP	PRSS3	9606.ENSP00000284981	9606.ENSP00000354280	0	0.001	0	0	0	0.778	0	0.325	0.843
APP	CLSTN1	9606.ENSP00000284981	9606.ENSP00000366513	0	0	0	0	0.201	0.549	0	0.61	0.847
APP	YWHAQ	9606.ENSP00000284981	9606.ENSP00000371267	0	0	0	0	0.103	0.309	0	0.784	0.854
APP	SHC1	9606.ENSP00000284981	9606.ENSP00000401303	0	0	0	0	0.075	0.515	0	0.863	0.933
APP	KLK6	9606.ENSP00000284981	9606.ENSP00000366047	0	0	0	0	0.081	0.937	0	0.467	0.967
APP	LCN2	9606.ENSP00000284981	9606.ENSP00000362108	0	0	0	0	0.057	0.967	0	0.253	0.974
APP	GAPDH	9606.ENSP00000284981	9606.ENSP00000380070	0	0	0	0	0.056	0.069	0.9	0.806	0.98
APP	PRNP	9606.ENSP00000284981	9606.ENSP00000399376	0	0	0	0	0.121	0.79	0.5	0.984	0.998
ARHGEF12	PTK2	9606.ENSP00000380942	9606.ENSP00000341189	0	0	0	0	0.118	0	0.9	0.268	0.929
ARHGEF12	MYO6	9606.ENSP00000380942	9606.ENSP00000358994	0	0	0	0	0.086	0.778	0	0.171	0.817
ARHGEF12	LSP1	9606.ENSP00000380942	9606.ENSP00000371194	0	0	0	0	0.044	0	0.9	0.223	0.919
ARPC1B	MYH9	9606.ENSP00000389631	9606.ENSP00000216181	0	0.003	0	0	0.102	0.174	0.5	0.419	0.755
ASAH1	SGPP2	9606.ENSP00000371152	9606.ENSP00000315137	0	0	0	0	0	0.077	0.9	0.484	0.948
ASAH1	PLPP2	9606.ENSP00000371152	9606.ENSP00000329697	0	0	0	0	0	0.086	0.9	0.347	0.935
ASAH1	UGCG	9606.ENSP00000371152	9606.ENSP00000363397	0	0	0	0	0	0	0.9	0.729	0.971
ATIC	TFG	9606.ENSP00000236959	9606.ENSP00000240851	0	0	0	0	0.07	0.045	0.5	0.419	0.707
ATIC	CCT7	9606.ENSP00000236959	9606.ENSP00000258091	0.058	0	0	0	0.786	0	0	0.459	0.881
ATIC	GMPS	9606.ENSP00000236959	9606.ENSP00000419851	0.231	0	0	0	0.486	0	0	0.817	0.921
ATIC	HPRT1	9606.ENSP00000236959	9606.ENSP00000298556	0.119	0	0	0	0.088	0	0.9	0.542	0.958
ATIC	MTHFD2	9606.ENSP00000236959	9606.ENSP00000377617	0.12	0	0	0	0.567	0	0.912	0.79	0.992
ATIC	SHMT2	9606.ENSP00000236959	9606.ENSP00000333667	0.118	0	0	0	0.861	0	0.9	0.71	0.995
ATIC	PAICS	9606.ENSP00000236959	9606.ENSP00000382595	0.231	0	0	0	0.978	0.425	0	0.735	0.997
ATIC	GART	9606.ENSP00000236959	9606.ENSP00000371253	0.356	0.001	0.349	0	0.971	0.225	0.98	0.916	0.999
ATP2C1	TMEM165	9606.ENSP00000421326	9606.ENSP00000370736	0	0	0	0	0.097	0.385	0	0.533	0.718
ATP5F1A	PMPCB	9606.ENSP00000381736	9606.ENSP00000249269	0	0	0	0	0.835	0.293	0	0.407	0.925
ATP5F1A	RPL35	9606.ENSP00000381736	9606.ENSP00000259469	0.057	0	0	0	0.838	0	0	0.269	0.879
ATP5F1A	RPL8	9606.ENSP00000381736	9606.ENSP00000262584	0.054	0	0	0	0.73	0.091	0	0.383	0.837
ATP5F1A	RPS3	9606.ENSP00000381736	9606.ENSP00000278572	0.057	0	0	0	0.965	0.249	0	0.385	0.982
ATP5F1A	SLC25A4	9606.ENSP00000381736	9606.ENSP00000281456	0	0	0	0	0.475	0.17	0.5	0.465	0.868
ATP5F1A	MRPL17	9606.ENSP00000381736	9606.ENSP00000288937	0	0	0	0	0.824	0.088	0	0.382	0.892
ATP5F1A	RPS23	9606.ENSP00000381736	9606.ENSP00000296674	0.045	0	0	0	0.7	0	0	0.253	0.767
ATP5F1A	HPRT1	9606.ENSP00000381736	9606.ENSP00000298556	0	0	0	0	0.131	0	0.792	0.213	0.845
ATP5F1A	NDUFS8	9606.ENSP00000381736	9606.ENSP00000315774	0.119	0	0	0	0.442	0.091	0	0.608	0.801
ATP5F1A	CYC1	9606.ENSP00000381736	9606.ENSP00000317159	0	0	0	0	0.848	0.816	0.4	0.547	0.991
ATP5F1A	IMP3	9606.ENSP00000381736	9606.ENSP00000326981	0	0	0	0	0.843	0.091	0	0.349	0.899
ATP5F1A	NDUFA4	9606.ENSP00000381736	9606.ENSP00000339720	0	0	0	0	0.378	0.234	0	0.469	0.725
ATP5F1A	RPL7	9606.ENSP00000381736	9606.ENSP00000339795	0	0	0	0	0.677	0	0	0.325	0.772
ATP5F1A	ATP5PB	9606.ENSP00000381736	9606.ENSP00000358737	0	0	0	0	0.967	0.997	0.967	0.882	0.999
ATP5F1A	HSP90AB1	9606.ENSP00000381736	9606.ENSP00000360609	0	0	0	0	0.248	0.424	0	0.375	0.706
ATP5F1A	SLC25A5	9606.ENSP00000381736	9606.ENSP00000360671	0	0	0	0	0.531	0.443	0	0.448	0.843
ATP5F1A	MRPS2	9606.ENSP00000381736	9606.ENSP00000360850	0	0	0	0	0.558	0.1	0	0.346	0.717
ATP5F1A	SUCLG1	9606.ENSP00000381736	9606.ENSP00000377446	0.057	0	0	0	0.704	0.09	0	0.491	0.853
ATP5F1A	GAPDH	9606.ENSP00000381736	9606.ENSP00000380070	0.057	0	0	0	0.406	0.195	0	0.58	0.785
ATP5F1A	MRPS6	9606.ENSP00000381736	9606.ENSP00000382250	0.055	0	0	0	0.48	0.225	0	0.351	0.72
ATP5F1A	ATP6V1C1	9606.ENSP00000381736	9606.ENSP00000430282	0	0	0	0	0.082	0	0.54	0.426	0.736
ATP5F1A	ETFA	9606.ENSP00000381736	9606.ENSP00000452762	0.063	0	0	0	0.341	0.352	0	0.528	0.786
ATP5F1A	RPS5	9606.ENSP00000381736	9606.ENSP00000472985	0.042	0	0	0	0.718	0.099	0	0.35	0.82
ATP5F1A	ENO1	9606.ENSP00000381736	9606.ENSP00000495530	0.102	0	0	0	0.636	0	0	0.516	0.828
ATP5F1A	ATP6V0B	9606.ENSP00000381736	9606.ENSP00000434729	0.106	0	0	0	0.683	0.627	0.51	0.337	0.959
ATP5F1A	ATP5PF	9606.ENSP00000381736	9606.ENSP00000389649	0	0	0	0	0.498	0.984	0.9	0.804	0.999
ATP5PB	PMPCB	9606.ENSP00000358737	9606.ENSP00000249269	0	0	0	0	0.65	0.156	0	0.348	0.79
ATP5PB	CYC1	9606.ENSP00000358737	9606.ENSP00000317159	0	0	0	0	0.835	0.167	0	0.428	0.914
ATP5PB	NDUFA4	9606.ENSP00000358737	9606.ENSP00000339720	0	0	0	0	0.435	0.249	0	0.494	0.767
ATP5PB	NDUFA8	9606.ENSP00000358737	9606.ENSP00000362873	0	0	0	0	0.462	0.15	0	0.54	0.771
ATP5PB	ATP6V0B	9606.ENSP00000358737	9606.ENSP00000434729	0	0	0	0	0.26	0.627	0.54	0.23	0.889
ATP5PB	ATP5PF	9606.ENSP00000358737	9606.ENSP00000389649	0	0	0	0	0.776	0.997	0.9	0.886	0.999
ATP5PF	NDUFS6	9606.ENSP00000389649	9606.ENSP00000274137	0	0	0	0	0.504	0	0	0.458	0.719
ATP5PF	NDUFA4	9606.ENSP00000389649	9606.ENSP00000339720	0	0	0	0	0.928	0.225	0	0.397	0.963
ATP5PF	NDUFA4L2	9606.ENSP00000389649	9606.ENSP00000377411	0	0	0	0	0.827	0	0	0.047	0.828
ATP5PF	ATP6V0B	9606.ENSP00000389649	9606.ENSP00000434729	0	0	0	0	0.211	0.575	0.36	0.185	0.802
ATP6V0B	VMA21	9606.ENSP00000434729	9606.ENSP00000359386	0	0	0	0	0	0.8	0	0.35	0.864
ATP6V0B	ATP6V1C1	9606.ENSP00000434729	9606.ENSP00000430282	0	0	0	0	0.194	0.988	0.72	0.733	0.999
B2M	HPRT1	9606.ENSP00000497910	9606.ENSP00000298556	0	0	0	0	0.048	0	0	0.736	0.738
B2M	STAT1	9606.ENSP00000497910	9606.ENSP00000354394	0	0	0	0	0.325	0	0.5	0.469	0.805
B2M	ULBP2	9606.ENSP00000497910	9606.ENSP00000356320	0	0	0	0	0	0.299	0	0.637	0.734
B2M	LCN2	9606.ENSP00000497910	9606.ENSP00000362108	0	0	0	0	0.06	0	0	0.737	0.742
B2M	PSMB9	9606.ENSP00000497910	9606.ENSP00000363993	0	0	0	0	0.367	0	0	0.578	0.721
B2M	PSMB8	9606.ENSP00000497910	9606.ENSP00000364016	0	0	0	0	0.389	0	0	0.703	0.811
B2M	HLA-C	9606.ENSP00000497910	9606.ENSP00000365402	0	0	0	0	0.439	0.99	0.9	0.969	0.999
B2M	PCNA	9606.ENSP00000497910	9606.ENSP00000368458	0	0	0	0	0.604	0.305	0	0.23	0.77
B2M	LSP1	9606.ENSP00000497910	9606.ENSP00000371194	0	0	0	0	0.138	0.8	0	0.106	0.832
B2M	TFRC	9606.ENSP00000497910	9606.ENSP00000376197	0	0	0	0	0.049	0.921	0.72	0.954	0.998
B2M	HLA-A	9606.ENSP00000497910	9606.ENSP00000379873	0	0	0	0	0.747	0.995	0.9	0.998	0.999
B2M	GAPDH	9606.ENSP00000497910	9606.ENSP00000380070	0	0	0	0	0.074	0	0	0.793	0.8
B2M	HLA-B	9606.ENSP00000497910	9606.ENSP00000399168	0	0	0	0	0.767	0.995	0.9	0.988	0.999
B2M	TAPBP	9606.ENSP00000497910	9606.ENSP00000404833	0	0	0	0	0.203	0.926	0.9	0.991	0.999
B2M	RAB9A	9606.ENSP00000497910	9606.ENSP00000420127	0	0	0	0	0.098	0.8	0	0	0.811
BAK1	SLC25A4	9606.ENSP00000363591	9606.ENSP00000281456	0	0	0	0	0.083	0.07	0.72	0.07	0.748
BAK1	BAX	9606.ENSP00000363591	9606.ENSP00000293288	0	0	0	0.65	0.1	0.836	0.9	0.801	0.996
BAK1	BID	9606.ENSP00000363591	9606.ENSP00000318822	0	0	0	0	0.055	0.975	0.9	0.656	0.999
BAK1	SLC25A5	9606.ENSP00000363591	9606.ENSP00000360671	0	0	0	0	0.049	0.07	0.72	0.07	0.738
BANF1	PARP1	9606.ENSP00000433760	9606.ENSP00000355759	0	0	0	0	0.091	0.421	0	0.672	0.812
BAX	HMOX1	9606.ENSP00000293288	9606.ENSP00000216117	0	0	0	0	0.074	0	0	0.719	0.729
BAX	SLC25A4	9606.ENSP00000293288	9606.ENSP00000281456	0	0	0	0	0.054	0.313	0.72	0.118	0.818
BAX	GAPDH	9606.ENSP00000293288	9606.ENSP00000380070	0	0	0	0	0.072	0	0	0.727	0.735
BAX	SLC25A5	9606.ENSP00000293288	9606.ENSP00000360671	0	0	0	0	0.049	0.07	0.72	0.07	0.738
BAX	YWHAQ	9606.ENSP00000293288	9606.ENSP00000371267	0	0	0	0	0.075	0.464	0	0.614	0.792
BAX	BID	9606.ENSP00000293288	9606.ENSP00000318822	0	0	0	0	0.067	0.869	0.9	0.914	0.998
BEX3	MAGED1	9606.ENSP00000361728	9606.ENSP00000364847	0	0	0	0	0.149	0	0	0.676	0.713
BEX3	TCEAL9	9606.ENSP00000361728	9606.ENSP00000496422	0	0	0	0	0.743	0	0	0.593	0.891
BID	CTSZ	9606.ENSP00000318822	9606.ENSP00000217131	0	0	0	0	0.07	0	0.9	0	0.903
BID	CTSC	9606.ENSP00000318822	9606.ENSP00000227266	0	0	0	0	0.104	0	0.9	0.065	0.908
BID	MTCH2	9606.ENSP00000318822	9606.ENSP00000303222	0	0	0	0	0.049	0.292	0	0.71	0.787
BRIX1	RPL19	9606.ENSP00000338862	9606.ENSP00000225430	0	0	0	0	0.134	0.842	0	0.045	0.857
BRIX1	NIP7	9606.ENSP00000338862	9606.ENSP00000254940	0	0	0	0	0.962	0.946	0	0.61	0.999
BRIX1	IMP4	9606.ENSP00000338862	9606.ENSP00000259239	0	0	0	0	0.923	0	0	0.351	0.948
BRIX1	RPL35	9606.ENSP00000338862	9606.ENSP00000259469	0	0	0	0	0.136	0.858	0	0.05	0.873
BRIX1	P2RY1	9606.ENSP00000338862	9606.ENSP00000304767	0	0	0	0	0.541	0.404	0	0.095	0.73
BRIX1	IMP3	9606.ENSP00000338862	9606.ENSP00000326981	0	0	0	0	0.905	0.091	0	0	0.91
BRIX1	DDX21	9606.ENSP00000338862	9606.ENSP00000346120	0	0	0	0	0.444	0.394	0	0.204	0.709
BRIX1	WDR18	9606.ENSP00000338862	9606.ENSP00000476117	0	0	0	0	0.707	0	0	0.141	0.738
BRIX1	IFI35	9606.ENSP00000338862	9606.ENSP00000395590	0	0	0	0	0.194	0.764	0	0	0.801
BRIX1	RPL22	9606.ENSP00000338862	9606.ENSP00000346088	0	0	0	0	0.155	0.78	0	0	0.806
BRIX1	NOLC1	9606.ENSP00000338862	9606.ENSP00000385410	0	0	0	0	0.723	0.176	0	0.3	0.826
BRIX1	EMG1	9606.ENSP00000338862	9606.ENSP00000470560	0	0	0	0	0.789	0	0	0.316	0.85
BRIX1	RPL7	9606.ENSP00000338862	9606.ENSP00000339795	0	0	0	0	0.568	0.747	0	0.164	0.901
BRIX1	RPL30	9606.ENSP00000338862	9606.ENSP00000428085	0	0	0	0	0.153	0.913	0	0	0.923
BRIX1	NOP56	9606.ENSP00000338862	9606.ENSP00000370589	0	0	0	0	0.903	0.379	0	0.103	0.941
BRIX1	GTPBP4	9606.ENSP00000338862	9606.ENSP00000354040	0	0	0	0	0.958	0.955	0	0.38	0.998
BRIX1	EBNA1BP2	9606.ENSP00000338862	9606.ENSP00000407323	0	0	0	0	0.946	0.993	0	0.46	0.999
BRMS1	SINHCAF	9606.ENSP00000396052	9606.ENSP00000337477	0	0	0	0	0	0.733	0.54	0.692	0.958
BRMS1	HDAC1	9606.ENSP00000396052	9606.ENSP00000362649	0	0	0	0	0.069	0.853	0.54	0.9	0.992
BSG	LGALS3	9606.ENSP00000333769	9606.ENSP00000254301	0	0	0	0	0.064	0.292	0	0.587	0.702
BSG	EGFR	9606.ENSP00000333769	9606.ENSP00000275493	0	0	0	0	0.054	0.067	0	0.733	0.744
BSG	MMP14	9606.ENSP00000333769	9606.ENSP00000308208	0	0	0	0	0.104	0.092	0	0.707	0.74
BSG	MMP1	9606.ENSP00000333769	9606.ENSP00000322788	0	0	0	0	0	0.329	0.9	0.697	0.977
BSG	S100A9	9606.ENSP00000333769	9606.ENSP00000357727	0	0	0	0	0.042	0.093	0	0.683	0.7
BSG	TMPRSS2	9606.ENSP00000333769	9606.ENSP00000381588	0	0	0	0	0.042	0.113	0	0.824	0.837
BSG	SLC2A1	9606.ENSP00000333769	9606.ENSP00000416293	0	0	0	0	0.062	0.091	0	0.892	0.9
BSG	SLC3A2	9606.ENSP00000333769	9606.ENSP00000367123	0	0	0	0	0.084	0.308	0.5	0.861	0.95
BSG	ITGB1	9606.ENSP00000333769	9606.ENSP00000379350	0	0	0	0	0.042	0.071	0.5	0.916	0.957
BSG	CAV1	9606.ENSP00000333769	9606.ENSP00000339191	0	0	0	0	0.047	0.118	0.9	0.966	0.996
BST2	IFI44	9606.ENSP00000252593	9606.ENSP00000359783	0	0	0	0	0.463	0	0	0.479	0.708
BST2	IFIT1	9606.ENSP00000252593	9606.ENSP00000360869	0	0	0	0	0.289	0	0	0.607	0.709
BST2	IFIT3	9606.ENSP00000252593	9606.ENSP00000360876	0	0	0	0	0.389	0	0	0.556	0.717
BST2	IFI6	9606.ENSP00000252593	9606.ENSP00000342513	0	0	0	0	0.521	0	0	0.487	0.744
BST2	MX1	9606.ENSP00000252593	9606.ENSP00000381601	0	0	0	0	0.442	0	0	0.663	0.804
BST2	IFITM1	9606.ENSP00000252593	9606.ENSP00000330825	0	0	0	0	0.553	0	0	0.594	0.81
BST2	STAT1	9606.ENSP00000252593	9606.ENSP00000354394	0	0	0	0	0.304	0	0.5	0.507	0.813
BST2	IRF9	9606.ENSP00000252593	9606.ENSP00000380073	0	0	0	0	0.31	0	0.5	0.507	0.815
BST2	IFI35	9606.ENSP00000252593	9606.ENSP00000395590	0	0	0	0	0.687	0	0	0.447	0.819
BUB3	HDAC1	9606.ENSP00000357858	9606.ENSP00000362649	0	0	0	0	0.292	0.31	0	0.467	0.717
BUB3	CLIP1	9606.ENSP00000357858	9606.ENSP00000479322	0	0	0	0	0.045	0.294	0.5	0.564	0.833
BUB3	PTTG1	9606.ENSP00000357858	9606.ENSP00000377536	0	0	0	0	0.201	0	0	0.808	0.84
BUB3	DYNLT3	9606.ENSP00000357858	9606.ENSP00000367841	0	0	0	0	0.094	0.34	0	0.879	0.921
BUD23	IMP4	9606.ENSP00000401191	9606.ENSP00000259239	0	0	0	0	0.756	0	0	0	0.756
BUD23	RPS23	9606.ENSP00000401191	9606.ENSP00000296674	0	0	0	0	0.081	0.939	0.4	0.05	0.964
BUD23	EBNA1BP2	9606.ENSP00000401191	9606.ENSP00000407323	0	0	0	0	0.69	0	0	0.09	0.706
BUD23	EMG1	9606.ENSP00000401191	9606.ENSP00000470560	0	0	0	0	0.223	0.088	0	0.73	0.792
BUD23	RPS7	9606.ENSP00000401191	9606.ENSP00000495273	0	0	0	0	0.076	0.895	0.4	0.05	0.937
BUD23	RPS5	9606.ENSP00000401191	9606.ENSP00000472985	0	0	0	0	0.115	0.9	0.4	0	0.942
C15orf48	NDUFA4	9606.ENSP00000341610	9606.ENSP00000339720	0	0	0	0	0	0	0.54	0.965	0.983
C17orf49	RUVBL1	9606.ENSP00000448598	9606.ENSP00000318297	0	0	0	0	0.05	0	0.9	0	0.9
C17orf49	RUVBL2	9606.ENSP00000448598	9606.ENSP00000473172	0	0	0	0	0.098	0	0.9	0	0.905
C1R	CFH	9606.ENSP00000444271	9606.ENSP00000356399	0	0	0	0	0.442	0	0	0.732	0.844
C1R	C1S	9606.ENSP00000444271	9606.ENSP00000385035	0	0	0.094	0.875	0.999	0.983	0.9	0.985	0.999
C1S	CFH	9606.ENSP00000385035	9606.ENSP00000356399	0	0	0	0	0.353	0	0	0.621	0.744
CA9	SLC2A1	9606.ENSP00000367608	9606.ENSP00000416293	0	0	0	0	0.142	0	0	0.832	0.849
CALML3	FKBP3	9606.ENSP00000315299	9606.ENSP00000216330	0	0	0	0	0.236	0.276	0	0.544	0.726
CALML3	CAV2	9606.ENSP00000315299	9606.ENSP00000222693	0	0	0	0	0.055	0	0.8	0.691	0.936
CALML3	CDK4	9606.ENSP00000315299	9606.ENSP00000257904	0	0	0	0	0.11	0.061	0	0.695	0.723
CALML3	SRI	9606.ENSP00000315299	9606.ENSP00000265729	0	0	0	0	0.059	0	0	0.842	0.845
CALML3	EGFR	9606.ENSP00000315299	9606.ENSP00000275493	0	0	0	0	0.044	0	0	0.81	0.811
CALML3	STRA6	9606.ENSP00000315299	9606.ENSP00000456609	0	0	0	0	0.072	0.29	0	0.722	0.8
CALML3	SDF4	9606.ENSP00000315299	9606.ENSP00000499387	0	0	0	0	0	0	0	0.832	0.832
CALML3	HSP90AB1	9606.ENSP00000315299	9606.ENSP00000360609	0	0	0	0	0.045	0.071	0.8	0.978	0.995
CALML3	CAV1	9606.ENSP00000315299	9606.ENSP00000339191	0	0	0	0	0.045	0	0.8	0.98	0.996
CALU	VKORC1	9606.ENSP00000438248	9606.ENSP00000378426	0	0	0	0	0.085	0	0	0.809	0.817
CAV1	ITGB4	9606.ENSP00000339191	9606.ENSP00000200181	0	0	0	0	0.081	0	0.65	0.308	0.758
CAV1	CAV2	9606.ENSP00000339191	9606.ENSP00000222693	0	0	0.106	0.852	0.794	0.829	0.9	0.985	0.999
CAV1	DSG2	9606.ENSP00000339191	9606.ENSP00000261590	0	0	0	0	0.091	0.094	0.4	0.566	0.756
CAV1	CDH1	9606.ENSP00000339191	9606.ENSP00000261769	0	0	0	0	0.066	0	0	0.762	0.768
CAV1	EHD2	9606.ENSP00000339191	9606.ENSP00000263277	0	0	0	0	0.338	0	0	0.69	0.786
CAV1	MALL	9606.ENSP00000339191	9606.ENSP00000272462	0	0	0	0	0.098	0.292	0	0.571	0.702
CAV1	RAB5A	9606.ENSP00000339191	9606.ENSP00000273047	0	0	0	0	0	0.078	0	0.751	0.761
CAV1	EGFR	9606.ENSP00000339191	9606.ENSP00000275493	0	0	0	0	0.206	0.882	0.8	0.986	0.999
CAV1	ITGB6	9606.ENSP00000339191	9606.ENSP00000283249	0	0	0	0	0.073	0	0.65	0.175	0.709
CAV1	STOM	9606.ENSP00000339191	9606.ENSP00000286713	0	0	0	0	0.067	0.163	0.4	0.543	0.758
CAV1	IRS1	9606.ENSP00000339191	9606.ENSP00000304895	0	0	0	0	0.087	0	0	0.709	0.722
CAV1	MMP14	9606.ENSP00000339191	9606.ENSP00000308208	0	0	0	0	0.142	0.292	0	0.689	0.794
CAV1	EEA1	9606.ENSP00000339191	9606.ENSP00000317955	0	0	0	0	0.044	0	0	0.712	0.713
CAV1	IFITM1	9606.ENSP00000339191	9606.ENSP00000330825	0	0	0	0	0.042	0	0	0.801	0.801
CAV1	RND3	9606.ENSP00000339191	9606.ENSP00000364886	0	0	0	0	0.208	0.166	0.5	0.211	0.705
CAV1	SHC1	9606.ENSP00000339191	9606.ENSP00000401303	0	0	0	0	0.111	0	0	0.779	0.795
CAV1	EPHA2	9606.ENSP00000339191	9606.ENSP00000351209	0	0	0	0	0.162	0.124	0.4	0.595	0.798
CAV1	TFRC	9606.ENSP00000339191	9606.ENSP00000376197	0	0	0	0	0.068	0.33	0.4	0.569	0.817
CAV1	ITGB1	9606.ENSP00000339191	9606.ENSP00000379350	0	0	0	0	0.109	0.076	0.65	0.941	0.98
CAV1	HSP90AB1	9606.ENSP00000339191	9606.ENSP00000360609	0	0	0	0	0.069	0	0.8	0.918	0.983
CAV1	PRNP	9606.ENSP00000339191	9606.ENSP00000399376	0	0	0	0	0.072	0	0.9	0.902	0.99
CAV1	CAVIN1	9606.ENSP00000339191	9606.ENSP00000349541	0	0	0	0	0.391	0.642	0.4	0.997	0.999
CAV2	ITGB4	9606.ENSP00000222693	9606.ENSP00000200181	0	0	0	0	0.062	0	0.65	0.176	0.706
CAV2	ITGB1	9606.ENSP00000222693	9606.ENSP00000379350	0	0	0	0	0.084	0	0.65	0.214	0.726
CAV2	HSP90AB1	9606.ENSP00000222693	9606.ENSP00000360609	0	0	0	0	0.05	0	0.8	0.192	0.833
CAV2	CAVIN1	9606.ENSP00000222693	9606.ENSP00000349541	0	0	0	0	0.339	0.091	0	0.878	0.92
CAV2	PRNP	9606.ENSP00000222693	9606.ENSP00000399376	0	0	0	0	0.06	0	0.9	0.355	0.934
CAV2	EGFR	9606.ENSP00000222693	9606.ENSP00000275493	0	0	0	0	0.122	0.742	0.8	0.558	0.977
CAVIN1	EHD2	9606.ENSP00000349541	9606.ENSP00000263277	0	0	0	0	0.47	0	0	0.807	0.893
CAVIN1	EGFR	9606.ENSP00000349541	9606.ENSP00000275493	0	0	0	0	0.762	0.404	0	0.257	0.885
CBX3	TRIM28	9606.ENSP00000336687	9606.ENSP00000253024	0	0	0	0	0.082	0.855	0	0.889	0.984
CBX3	DAXX	9606.ENSP00000336687	9606.ENSP00000266000	0	0	0	0	0.047	0.306	0	0.63	0.734
CBX3	HNRNPA2B1	9606.ENSP00000336687	9606.ENSP00000346694	0	0	0	0	0.342	0.111	0	0.724	0.824
CBX3	HDAC1	9606.ENSP00000336687	9606.ENSP00000362649	0	0	0	0	0.113	0.125	0.5	0.917	0.963
CBX3	KDM1A	9606.ENSP00000336687	9606.ENSP00000383042	0	0	0	0	0.062	0.147	0	0.97	0.974
CCL20	CXCL17	9606.ENSP00000351671	9606.ENSP00000472467	0	0	0	0	0.042	0.994	0	0.608	0.997
CCT2	PSMA4	9606.ENSP00000299300	9606.ENSP00000044462	0	0	0	0	0.649	0.065	0	0.246	0.731
CCT2	PSMA3	9606.ENSP00000299300	9606.ENSP00000216455	0	0	0	0	0.786	0.239	0	0.155	0.85
CCT2	HSPE1	9606.ENSP00000299300	9606.ENSP00000233893	0.075	0	0	0	0.646	0.549	0	0.371	0.894
CCT2	SDF2L1	9606.ENSP00000299300	9606.ENSP00000248958	0	0	0	0	0.067	0	0.72	0	0.727
CCT2	CCT7	9606.ENSP00000299300	9606.ENSP00000258091	0	0	0	0.83	0.978	0.997	0.967	0.986	0.999
CCT2	PSMA6	9606.ENSP00000299300	9606.ENSP00000261479	0	0	0	0	0.684	0.071	0	0.124	0.72
CCT2	RPS3	9606.ENSP00000299300	9606.ENSP00000278572	0	0.007	0	0	0.787	0.334	0	0.312	0.894
CCT2	CCT5	9606.ENSP00000299300	9606.ENSP00000280326	0	0	0	0.804	0.99	0.997	0.967	0.987	0.999
CCT2	HSPB8	9606.ENSP00000299300	9606.ENSP00000281938	0	0	0	0	0.055	0.058	0.72	0.199	0.773
CCT2	VBP1	9606.ENSP00000299300	9606.ENSP00000286428	0	0	0	0	0.439	0.886	0.5	0.292	0.974
CCT2	CCT8	9606.ENSP00000299300	9606.ENSP00000286788	0	0	0	0.7	0.956	0.991	0.944	0.984	0.999
CCT2	CCT3	9606.ENSP00000299300	9606.ENSP00000295688	0	0	0	0.76	0.92	0.994	0.967	0.985	0.999
CCT2	NUDC	9606.ENSP00000299300	9606.ENSP00000319664	0	0	0	0	0.647	0	0	0.196	0.704
CCT2	RUVBL2	9606.ENSP00000299300	9606.ENSP00000473172	0	0	0	0	0.338	0.071	0.54	0.115	0.716
CCT2	EIF3B	9606.ENSP00000299300	9606.ENSP00000354125	0	0	0	0	0.683	0	0	0.191	0.733
CCT2	HSF1	9606.ENSP00000299300	9606.ENSP00000431512	0	0	0	0	0.049	0	0.72	0.15	0.753
CCT2	PSMA7	9606.ENSP00000299300	9606.ENSP00000359910	0	0	0	0	0.708	0.065	0	0.171	0.754
CCT2	DCAF7	9606.ENSP00000299300	9606.ENSP00000483236	0	0	0	0	0.056	0.616	0.5	0	0.803
CCT2	NOP56	9606.ENSP00000299300	9606.ENSP00000370589	0	0	0	0	0.602	0	0.5	0.176	0.821
CCT2	RAN	9606.ENSP00000299300	9606.ENSP00000446215	0	0	0	0	0.803	0	0	0.212	0.838
CCT2	RUVBL1	9606.ENSP00000299300	9606.ENSP00000318297	0	0	0	0	0.598	0.071	0.54	0.176	0.839
CCT2	PSMD2	9606.ENSP00000299300	9606.ENSP00000310129	0	0	0	0	0.76	0.328	0	0.155	0.852
CCT2	TUBA1B	9606.ENSP00000299300	9606.ENSP00000336799	0	0	0	0	0.211	0.606	0.5	0.265	0.87
CCT2	HSPA8	9606.ENSP00000299300	9606.ENSP00000437125	0.043	0	0	0	0.644	0.126	0.54	0.643	0.942
CCT2	STIP1	9606.ENSP00000299300	9606.ENSP00000351646	0	0	0	0	0.419	0.045	0.9	0.405	0.962
CCT2	PFDN4	9606.ENSP00000299300	9606.ENSP00000360473	0	0	0	0	0.137	0.906	0.5	0.249	0.965
CCT2	PFDN2	9606.ENSP00000299300	9606.ENSP00000356989	0	0	0	0	0.438	0.809	0.54	0.448	0.969
CCT2	HSP90AB1	9606.ENSP00000299300	9606.ENSP00000360609	0	0	0	0	0.669	0.355	0.72	0.56	0.97
CCT2	TUBB	9606.ENSP00000299300	9606.ENSP00000339001	0	0	0	0	0.239	0.937	0	0.481	0.973
CCT2	CCT4	9606.ENSP00000299300	9606.ENSP00000377958	0	0	0	0.791	0.982	0.997	0.967	0.989	0.999
CCT3	HSPE1	9606.ENSP00000295688	9606.ENSP00000233893	0.075	0	0	0	0.617	0.551	0	0.405	0.893
CCT3	SDF2L1	9606.ENSP00000295688	9606.ENSP00000248958	0	0	0	0	0.072	0	0.72	0	0.729
CCT3	CCT7	9606.ENSP00000295688	9606.ENSP00000258091	0	0	0.079	0.815	0.917	0.997	0.967	0.985	0.999
CCT3	PSMA6	9606.ENSP00000295688	9606.ENSP00000261479	0	0	0	0	0.447	0.244	0	0.383	0.72
CCT3	CCT5	9606.ENSP00000295688	9606.ENSP00000280326	0	0	0.087	0.828	0.924	0.997	0.967	0.988	0.999
CCT3	HSPB8	9606.ENSP00000295688	9606.ENSP00000281938	0	0	0	0	0.094	0.053	0.72	0.113	0.758
CCT3	VBP1	9606.ENSP00000295688	9606.ENSP00000286428	0	0	0	0	0.262	0.849	0.5	0.258	0.953
CCT3	CCT8	9606.ENSP00000295688	9606.ENSP00000286788	0	0	0	0.737	0.854	0.996	0.944	0.978	0.999
CCT3	NOP56	9606.ENSP00000295688	9606.ENSP00000370589	0	0	0	0	0.429	0	0.5	0.13	0.73
CCT3	DCAF7	9606.ENSP00000295688	9606.ENSP00000483236	0	0	0	0	0.058	0.494	0.5	0	0.741
CCT3	RUVBL2	9606.ENSP00000295688	9606.ENSP00000473172	0	0	0	0	0.408	0.094	0.54	0.164	0.766
CCT3	RUVBL1	9606.ENSP00000295688	9606.ENSP00000318297	0	0	0	0	0.456	0.094	0.54	0.212	0.797
CCT3	PSMD2	9606.ENSP00000295688	9606.ENSP00000310129	0	0	0	0	0.73	0.107	0	0.226	0.797
CCT3	HSF1	9606.ENSP00000295688	9606.ENSP00000431512	0	0	0	0	0.047	0	0.72	0.465	0.844
CCT3	TUBA1B	9606.ENSP00000295688	9606.ENSP00000336799	0	0	0	0	0.194	0.604	0.5	0.278	0.869
CCT3	HSPA8	9606.ENSP00000295688	9606.ENSP00000437125	0.043	0	0	0	0.559	0.126	0.54	0.402	0.88
CCT3	HSP90AB1	9606.ENSP00000295688	9606.ENSP00000360609	0	0	0	0	0.634	0.127	0.72	0.408	0.94
CCT3	PFDN4	9606.ENSP00000295688	9606.ENSP00000360473	0	0	0	0	0.073	0.853	0.5	0.267	0.943
CCT3	TUBB	9606.ENSP00000295688	9606.ENSP00000339001	0	0	0	0	0.257	0.907	0	0.259	0.944
CCT3	PFDN2	9606.ENSP00000295688	9606.ENSP00000356989	0	0	0	0	0.337	0.838	0.54	0.373	0.965
CCT3	STIP1	9606.ENSP00000295688	9606.ENSP00000351646	0	0	0	0	0.706	0.045	0.9	0.26	0.976
CCT3	CCT4	9606.ENSP00000295688	9606.ENSP00000377958	0	0	0.095	0.834	0.898	0.994	0.967	0.989	0.999
CCT4	PSMA3	9606.ENSP00000377958	9606.ENSP00000216455	0	0	0	0	0.741	0.153	0	0.17	0.802
CCT4	HSPE1	9606.ENSP00000377958	9606.ENSP00000233893	0.075	0	0	0	0.622	0.55	0	0.403	0.893
CCT4	SDF2L1	9606.ENSP00000377958	9606.ENSP00000248958	0	0	0	0	0.054	0	0.72	0	0.723
CCT4	CCT7	9606.ENSP00000377958	9606.ENSP00000258091	0	0	0.085	0.834	0.925	0.997	0.967	0.988	0.999
CCT4	PSMA6	9606.ENSP00000377958	9606.ENSP00000261479	0	0	0	0	0.683	0.224	0	0.125	0.766
CCT4	RPL8	9606.ENSP00000377958	9606.ENSP00000262584	0	0	0	0	0.656	0	0	0.169	0.702
CCT4	RPS3	9606.ENSP00000377958	9606.ENSP00000278572	0	0.009	0	0	0.752	0.099	0	0.245	0.816
CCT4	CCT5	9606.ENSP00000377958	9606.ENSP00000280326	0	0	0.085	0.869	0.97	0.997	0.967	0.989	0.999
CCT4	HSPB8	9606.ENSP00000377958	9606.ENSP00000281938	0	0	0	0	0.055	0.053	0.72	0.164	0.762
CCT4	VBP1	9606.ENSP00000377958	9606.ENSP00000286428	0	0	0	0	0.463	0.849	0.5	0.394	0.972
CCT4	CCT8	9606.ENSP00000377958	9606.ENSP00000286788	0	0	0	0.765	0.924	0.99	0.944	0.989	0.999
CCT4	PSMD2	9606.ENSP00000377958	9606.ENSP00000310129	0	0	0	0	0.781	0.091	0	0.289	0.846
CCT4	RUVBL1	9606.ENSP00000377958	9606.ENSP00000318297	0	0	0	0	0.584	0.095	0.54	0.192	0.841
CCT4	TUBA1B	9606.ENSP00000377958	9606.ENSP00000336799	0	0	0	0	0.24	0.459	0.5	0.132	0.798
CCT4	TUBB	9606.ENSP00000377958	9606.ENSP00000339001	0	0	0	0	0.191	0.905	0	0.136	0.928
CCT4	RPL7	9606.ENSP00000377958	9606.ENSP00000339795	0	0	0	0	0.729	0.07	0	0.089	0.75
CCT4	STIP1	9606.ENSP00000377958	9606.ENSP00000351646	0	0	0	0	0.472	0.045	0.9	0.187	0.953
CCT4	EIF3B	9606.ENSP00000377958	9606.ENSP00000354125	0	0	0	0	0.764	0	0	0.417	0.856
CCT4	PFDN2	9606.ENSP00000377958	9606.ENSP00000356989	0	0	0	0	0.517	0.836	0.54	0.37	0.974
CCT4	PSMA7	9606.ENSP00000377958	9606.ENSP00000359910	0	0	0.277	0	0.725	0.065	0	0.177	0.827
CCT4	PFDN4	9606.ENSP00000377958	9606.ENSP00000360473	0	0	0	0	0.109	0.926	0.5	0.305	0.974
CCT4	HSP90AB1	9606.ENSP00000377958	9606.ENSP00000360609	0	0	0	0	0.6	0.127	0.72	0.514	0.946
CCT4	NOP56	9606.ENSP00000377958	9606.ENSP00000370589	0	0	0	0	0.347	0	0.5	0.158	0.701
CCT4	DCAF7	9606.ENSP00000377958	9606.ENSP00000483236	0	0	0	0	0.049	0.505	0.5	0	0.744
CCT4	RUVBL2	9606.ENSP00000377958	9606.ENSP00000473172	0	0	0	0	0.368	0.095	0.54	0.149	0.746
CCT4	HSF1	9606.ENSP00000377958	9606.ENSP00000431512	0	0	0	0	0.048	0	0.72	0.145	0.752
CCT4	RAN	9606.ENSP00000377958	9606.ENSP00000446215	0	0	0	0	0.792	0	0	0.116	0.808
CCT4	HSPA8	9606.ENSP00000377958	9606.ENSP00000437125	0.043	0	0	0	0.595	0.207	0.54	0.579	0.929
CCT5	PSMA3	9606.ENSP00000280326	9606.ENSP00000216455	0	0	0	0	0.694	0.207	0	0.265	0.806
CCT5	HSPE1	9606.ENSP00000280326	9606.ENSP00000233893	0.075	0	0	0	0.596	0.548	0	0.347	0.875
CCT5	SDF2L1	9606.ENSP00000280326	9606.ENSP00000248958	0	0	0	0	0.044	0	0.72	0	0.72
CCT5	CCT7	9606.ENSP00000280326	9606.ENSP00000258091	0	0	0.092	0.785	0.98	0.997	0.967	0.988	0.999
CCT5	PSMA6	9606.ENSP00000280326	9606.ENSP00000261479	0	0	0	0	0.521	0.227	0	0.347	0.737
CCT5	RPS3	9606.ENSP00000280326	9606.ENSP00000278572	0	0.01	0	0	0.681	0.099	0	0.265	0.771
CCT5	NOP56	9606.ENSP00000280326	9606.ENSP00000370589	0	0	0	0	0.308	0	0.5	0.218	0.705
CCT5	RUVBL2	9606.ENSP00000280326	9606.ENSP00000473172	0	0	0	0	0.311	0.095	0.54	0.092	0.705
CCT5	NUDC	9606.ENSP00000280326	9606.ENSP00000319664	0	0	0	0	0.633	0	0	0.256	0.715
CCT5	DCAF7	9606.ENSP00000280326	9606.ENSP00000483236	0	0	0	0	0.049	0.504	0.5	0.049	0.746
CCT5	HSF1	9606.ENSP00000280326	9606.ENSP00000431512	0	0	0	0	0.047	0	0.72	0.172	0.759
CCT5	PSMA7	9606.ENSP00000280326	9606.ENSP00000359910	0	0	0.229	0	0.664	0.066	0	0.178	0.774
CCT5	HSPB8	9606.ENSP00000280326	9606.ENSP00000281938	0	0	0	0	0.055	0.053	0.72	0.215	0.776
CCT5	PSMD2	9606.ENSP00000280326	9606.ENSP00000310129	0	0	0	0	0.758	0.091	0	0.139	0.794
CCT5	TUBA1B	9606.ENSP00000280326	9606.ENSP00000336799	0	0	0	0	0.199	0.403	0.5	0.262	0.8
CCT5	RAN	9606.ENSP00000280326	9606.ENSP00000446215	0	0	0	0	0.792	0	0	0.197	0.825
CCT5	RUVBL1	9606.ENSP00000280326	9606.ENSP00000318297	0	0	0	0	0.597	0.095	0.54	0.287	0.864
CCT5	TUBB	9606.ENSP00000280326	9606.ENSP00000339001	0	0	0	0	0.161	0.811	0	0.22	0.866
CCT5	HSPA8	9606.ENSP00000280326	9606.ENSP00000437125	0.043	0	0	0	0.579	0.207	0.54	0.701	0.948
CCT5	HSP90AB1	9606.ENSP00000280326	9606.ENSP00000360609	0	0	0	0	0.578	0.127	0.72	0.649	0.959
CCT5	VBP1	9606.ENSP00000280326	9606.ENSP00000286428	0	0	0	0	0.413	0.849	0.5	0.248	0.962
CCT5	PFDN4	9606.ENSP00000280326	9606.ENSP00000360473	0	0	0	0	0.098	0.906	0.5	0.281	0.965
CCT5	PFDN2	9606.ENSP00000280326	9606.ENSP00000356989	0	0	0	0	0.424	0.805	0.54	0.416	0.965
CCT5	STIP1	9606.ENSP00000280326	9606.ENSP00000351646	0	0	0	0	0.685	0.045	0.9	0.364	0.978
CCT5	CCT8	9606.ENSP00000280326	9606.ENSP00000286788	0	0	0.078	0.764	0.956	0.993	0.944	0.98	0.999
CCT7	PSMA3	9606.ENSP00000258091	9606.ENSP00000216455	0	0	0	0	0.679	0.206	0	0.182	0.774
CCT7	HSPE1	9606.ENSP00000258091	9606.ENSP00000233893	0.075	0	0	0	0.607	0.47	0	0.368	0.862
CCT7	SDF2L1	9606.ENSP00000258091	9606.ENSP00000248958	0	0	0	0	0.062	0	0.72	0	0.726
CCT7	RPL7	9606.ENSP00000258091	9606.ENSP00000339795	0	0	0	0	0.674	0.065	0	0.12	0.708
CCT7	NUDC	9606.ENSP00000258091	9606.ENSP00000319664	0	0	0	0	0.695	0	0	0.09	0.711
CCT7	RPS5	9606.ENSP00000258091	9606.ENSP00000472985	0	0	0	0	0.641	0.053	0	0.235	0.717
CCT7	RAN	9606.ENSP00000258091	9606.ENSP00000446215	0	0	0	0	0.702	0	0	0.116	0.726
CCT7	NOP56	9606.ENSP00000258091	9606.ENSP00000370589	0	0	0	0	0.396	0	0.5	0.17	0.728
CCT7	EIF3B	9606.ENSP00000258091	9606.ENSP00000354125	0	0	0	0	0.692	0	0	0.153	0.728
CCT7	DCAF7	9606.ENSP00000258091	9606.ENSP00000483236	0	0	0	0	0.063	0.484	0.5	0	0.737
CCT7	HSF1	9606.ENSP00000258091	9606.ENSP00000431512	0	0	0	0	0.067	0	0.72	0.08	0.738
CCT7	PSMA7	9606.ENSP00000258091	9606.ENSP00000359910	0	0	0	0	0.698	0.065	0	0.194	0.753
CCT7	HSPB8	9606.ENSP00000258091	9606.ENSP00000281938	0	0	0	0	0.055	0.053	0.72	0.187	0.769
CCT7	RUVBL2	9606.ENSP00000258091	9606.ENSP00000473172	0	0	0	0	0.489	0.095	0.54	0.177	0.802
CCT7	RPL8	9606.ENSP00000258091	9606.ENSP00000262584	0	0	0	0	0.79	0	0	0.179	0.821
CCT7	TUBA1B	9606.ENSP00000258091	9606.ENSP00000336799	0	0	0	0	0.275	0.532	0.5	0.174	0.841
CCT7	RPS3	9606.ENSP00000258091	9606.ENSP00000278572	0	0.012	0	0	0.811	0.099	0	0.218	0.855
CCT7	PSMD2	9606.ENSP00000258091	9606.ENSP00000310129	0	0	0	0	0.836	0.095	0	0.154	0.864
CCT7	RUVBL1	9606.ENSP00000258091	9606.ENSP00000318297	0	0	0	0	0.674	0.095	0.54	0.219	0.88
CCT7	HSPA8	9606.ENSP00000258091	9606.ENSP00000437125	0.043	0	0	0	0.579	0.126	0.54	0.594	0.922
CCT7	TUBB	9606.ENSP00000258091	9606.ENSP00000339001	0	0	0	0	0.303	0.908	0	0.214	0.946
CCT7	HSP90AB1	9606.ENSP00000258091	9606.ENSP00000360609	0	0	0	0	0.605	0.127	0.72	0.6	0.956
CCT7	STIP1	9606.ENSP00000258091	9606.ENSP00000351646	0	0	0	0	0.547	0.045	0.9	0.281	0.964
CCT7	VBP1	9606.ENSP00000258091	9606.ENSP00000286428	0	0	0	0	0.357	0.849	0.5	0.391	0.966
CCT7	PFDN2	9606.ENSP00000258091	9606.ENSP00000356989	0	0	0	0	0.431	0.837	0.54	0.377	0.969
CCT7	PFDN4	9606.ENSP00000258091	9606.ENSP00000360473	0	0	0	0	0.078	0.925	0.5	0.247	0.971
CCT7	CCT8	9606.ENSP00000258091	9606.ENSP00000286788	0	0	0.087	0.72	0.958	0.996	0.944	0.926	0.999
CCT8	PSMA4	9606.ENSP00000286788	9606.ENSP00000044462	0	0	0	0	0.668	0.053	0	0.214	0.731
CCT8	PSMA3	9606.ENSP00000286788	9606.ENSP00000216455	0	0	0	0	0.795	0.178	0	0.167	0.847
CCT8	HSPE1	9606.ENSP00000286788	9606.ENSP00000233893	0	0	0	0	0.594	0	0	0.345	0.723
CCT8	SDF2L1	9606.ENSP00000286788	9606.ENSP00000248958	0	0	0	0	0.047	0	0.72	0	0.721
CCT8	PSMA6	9606.ENSP00000286788	9606.ENSP00000261479	0	0	0	0	0.694	0.228	0	0.31	0.823
CCT8	RPS3	9606.ENSP00000286788	9606.ENSP00000278572	0	0.002	0	0	0.693	0.094	0	0.167	0.748
CCT8	HSPB8	9606.ENSP00000286788	9606.ENSP00000281938	0	0	0	0	0.052	0	0.72	0.123	0.747
CCT8	VBP1	9606.ENSP00000286788	9606.ENSP00000286428	0	0	0	0	0.456	0.92	0.5	0.296	0.982
CCT8	RAN	9606.ENSP00000286788	9606.ENSP00000446215	0	0	0	0	0.683	0	0	0.127	0.712
CCT8	EIF3B	9606.ENSP00000286788	9606.ENSP00000354125	0	0	0	0	0.662	0	0	0.186	0.713
CCT8	RPL7	9606.ENSP00000286788	9606.ENSP00000339795	0	0	0	0	0.633	0.091	0	0.208	0.713
CCT8	TUBA1B	9606.ENSP00000286788	9606.ENSP00000336799	0	0	0	0	0.184	0.243	0.5	0.198	0.719
CCT8	PSMD2	9606.ENSP00000286788	9606.ENSP00000310129	0	0	0	0	0.691	0.107	0	0.092	0.728
CCT8	HSF1	9606.ENSP00000286788	9606.ENSP00000431512	0	0	0	0	0.047	0	0.72	0.177	0.761
CCT8	PSMA7	9606.ENSP00000286788	9606.ENSP00000359910	0	0	0.207	0	0.691	0.065	0	0.13	0.774
CCT8	RUVBL2	9606.ENSP00000286788	9606.ENSP00000473172	0	0	0	0	0.475	0.094	0.54	0.097	0.776
CCT8	DCAF7	9606.ENSP00000286788	9606.ENSP00000483236	0	0	0	0	0.07	0.559	0.5	0.073	0.784
CCT8	RUVBL1	9606.ENSP00000286788	9606.ENSP00000318297	0	0	0	0	0.517	0.094	0.54	0.135	0.802
CCT8	HSPA8	9606.ENSP00000286788	9606.ENSP00000437125	0	0	0	0	0.487	0.05	0.54	0.629	0.905
CCT8	TUBB	9606.ENSP00000286788	9606.ENSP00000339001	0	0	0	0	0.14	0.93	0	0.182	0.946
CCT8	HSP90AB1	9606.ENSP00000286788	9606.ENSP00000360609	0	0	0	0	0.58	0.053	0.72	0.582	0.947
CCT8	PFDN4	9606.ENSP00000286788	9606.ENSP00000360473	0	0	0	0	0.078	0.921	0.5	0.207	0.967
CCT8	PFDN2	9606.ENSP00000286788	9606.ENSP00000356989	0	0	0	0	0.455	0.832	0.54	0.337	0.968
CCT8	STIP1	9606.ENSP00000286788	9606.ENSP00000351646	0	0	0	0	0.584	0	0.9	0.313	0.969
CD82	PTGFRN	9606.ENSP00000227155	9606.ENSP00000376899	0	0	0	0	0	0.292	0	0.633	0.729
CD82	EGFR	9606.ENSP00000227155	9606.ENSP00000275493	0	0	0	0	0.055	0.292	0	0.641	0.738
CDH1	SNAI2	9606.ENSP00000261769	9606.ENSP00000020945	0	0	0	0	0	0	0	0.929	0.929
CDH1	RPL19	9606.ENSP00000261769	9606.ENSP00000225430	0	0	0	0	0	0.8	0	0.154	0.823
CDH1	RPS4Y1	9606.ENSP00000261769	9606.ENSP00000250784	0	0	0	0	0	0.8	0	0	0.8
CDH1	CDK4	9606.ENSP00000261769	9606.ENSP00000257904	0	0	0	0	0	0.31	0	0.6	0.712
CDH1	RPL35	9606.ENSP00000261769	9606.ENSP00000259469	0	0	0	0	0	0.8	0	0	0.8
CDH1	NDRG1	9606.ENSP00000261769	9606.ENSP00000404854	0	0	0	0	0	0.545	0	0.394	0.712
CDH1	EPHA2	9606.ENSP00000261769	9606.ENSP00000351209	0	0	0	0	0.049	0.104	0	0.696	0.718
CDH1	PTK2	9606.ENSP00000261769	9606.ENSP00000341189	0	0	0	0	0.062	0.292	0	0.669	0.761
CDH1	DSP	9606.ENSP00000261769	9606.ENSP00000369129	0	0	0	0	0.234	0.045	0	0.7	0.761
CDH1	HDAC1	9606.ENSP00000261769	9606.ENSP00000362649	0	0	0	0	0	0.292	0	0.696	0.775
CDH1	LIMA1	9606.ENSP00000261769	9606.ENSP00000378400	0	0	0	0	0.15	0.334	0	0.636	0.776
CDH1	RPL8	9606.ENSP00000261769	9606.ENSP00000262584	0	0	0	0	0	0.8	0	0	0.8
CDH1	RPS23	9606.ENSP00000261769	9606.ENSP00000296674	0	0	0	0	0.049	0.8	0	0	0.801
CDH1	RPS7	9606.ENSP00000261769	9606.ENSP00000495273	0	0	0	0	0	0.804	0	0	0.804
CDH1	RPL30	9606.ENSP00000261769	9606.ENSP00000428085	0	0	0	0	0	0.8	0	0.084	0.808
CDH1	RPL24	9606.ENSP00000261769	9606.ENSP00000377640	0	0	0	0	0	0.808	0	0	0.808
CDH1	KLK7	9606.ENSP00000261769	9606.ENSP00000470538	0	0	0	0	0.049	0	0.75	0.265	0.809
CDH1	RPL7	9606.ENSP00000261769	9606.ENSP00000339795	0	0	0	0	0	0.8	0	0.091	0.81
CDH1	RPL22	9606.ENSP00000261769	9606.ENSP00000346088	0	0	0	0	0	0.8	0	0.104	0.813
CDH1	RPS3	9606.ENSP00000261769	9606.ENSP00000278572	0	0	0	0	0	0.805	0	0.093	0.815
CDH1	RPS5	9606.ENSP00000261769	9606.ENSP00000472985	0	0	0	0	0	0.8	0	0.116	0.815
CDH1	CLDN4	9606.ENSP00000261769	9606.ENSP00000409544	0	0	0	0	0.251	0	0	0.781	0.829
CDH1	ITGA6	9606.ENSP00000261769	9606.ENSP00000386896	0	0	0	0	0.049	0.129	0	0.827	0.844
CDH1	GAPDH	9606.ENSP00000261769	9606.ENSP00000380070	0	0	0	0	0	0.071	0	0.851	0.855
CDH1	ITGB1	9606.ENSP00000261769	9606.ENSP00000379350	0	0	0	0	0	0.1	0	0.846	0.856
CDH1	CLDN1	9606.ENSP00000261769	9606.ENSP00000295522	0	0	0	0	0.176	0	0	0.863	0.882
CDH1	EPCAM	9606.ENSP00000261769	9606.ENSP00000263735	0	0	0	0	0.418	0.081	0	0.837	0.905
CDH1	CLDN7	9606.ENSP00000261769	9606.ENSP00000353475	0	0	0	0	0.373	0	0	0.883	0.923
CDH1	MET	9606.ENSP00000261769	9606.ENSP00000317272	0	0	0	0	0.05	0.311	0	0.943	0.959
CDH1	CDH3	9606.ENSP00000261769	9606.ENSP00000264012	0	0	0.061	0.953	0.255	0.292	0.54	0.879	0.967
CDH1	JUP	9606.ENSP00000261769	9606.ENSP00000377508	0	0	0	0	0.158	0.984	0.9	0.637	0.999
CDH1	EGFR	9606.ENSP00000261769	9606.ENSP00000275493	0	0	0	0	0.055	0.815	0	0.995	0.999
CDH3	JUP	9606.ENSP00000264012	9606.ENSP00000377508	0	0	0	0	0.117	0.359	0.54	0.481	0.847
CDK2AP1	MBD2	9606.ENSP00000261692	9606.ENSP00000256429	0	0	0	0	0.099	0.838	0	0.307	0.89
CDK2AP1	HDAC1	9606.ENSP00000261692	9606.ENSP00000362649	0	0	0	0	0.104	0.839	0	0.662	0.947
CDK4	GAPDH	9606.ENSP00000257904	9606.ENSP00000380070	0	0	0	0	0.141	0	0	0.69	0.723
CDK4	PARP1	9606.ENSP00000257904	9606.ENSP00000355759	0	0	0	0	0.194	0	0	0.709	0.756
CDK4	E2F4	9606.ENSP00000257904	9606.ENSP00000368686	0	0	0	0	0.086	0.247	0.5	0.607	0.847
CDK4	CKS1B	9606.ENSP00000257904	9606.ENSP00000311083	0	0	0	0	0.319	0.416	0.5	0.403	0.865
CDK4	PCNA	9606.ENSP00000257904	9606.ENSP00000368458	0	0	0	0	0.387	0.791	0.9	0.781	0.996
CDK4	CDK6	9606.ENSP00000257904	9606.ENSP00000265734	0	0	0.055	0.97	0.072	0.72	0.9	0.983	0.999
CDK4	HSP90AB1	9606.ENSP00000257904	9606.ENSP00000360609	0	0	0	0	0.165	0.962	0	0.991	0.999
CDK6	HSP90AB1	9606.ENSP00000265734	9606.ENSP00000360609	0	0	0	0	0.09	0.262	0	0.604	0.711
CDK6	E2F4	9606.ENSP00000265734	9606.ENSP00000368686	0	0	0	0	0.061	0.091	0.5	0.477	0.747
CDK6	TFDP2	9606.ENSP00000265734	9606.ENSP00000420616	0	0	0	0	0.07	0.054	0.5	0.506	0.753
CDK6	CKS1B	9606.ENSP00000265734	9606.ENSP00000311083	0	0	0	0	0.231	0.416	0.5	0.339	0.832
CDK6	PCNA	9606.ENSP00000265734	9606.ENSP00000368458	0	0	0	0	0.31	0.461	0.9	0.55	0.981
CEACAM1	CEACAM6	9606.ENSP00000161559	9606.ENSP00000199764	0	0	0.051	0.979	0.197	0.188	0.4	0.723	0.878
CEACAM1	CEACAM5	9606.ENSP00000161559	9606.ENSP00000221992	0	0	0.059	0.957	0.128	0.188	0	0.88	0.909
CEACAM5	CEACAM6	9606.ENSP00000221992	9606.ENSP00000199764	0	0	0.05	0.978	0.46	0.188	0	0.385	0.71
CEACAM5	PSCA	9606.ENSP00000221992	9606.ENSP00000301258	0	0	0	0	0.099	0	0.4	0.507	0.71
CEACAM5	LGALS3	9606.ENSP00000221992	9606.ENSP00000254301	0	0	0	0	0.058	0.048	0	0.71	0.717
CEACAM5	EGFR	9606.ENSP00000221992	9606.ENSP00000275493	0	0	0	0	0	0	0	0.72	0.72
CEACAM5	EPCAM	9606.ENSP00000221992	9606.ENSP00000263735	0	0	0	0	0.083	0	0	0.746	0.757
CEACAM5	MUC1	9606.ENSP00000221992	9606.ENSP00000484824	0	0	0	0	0.087	0	0	0.922	0.925
CEBPB	STAT1	9606.ENSP00000305422	9606.ENSP00000354394	0	0	0	0	0.104	0.053	0	0.742	0.762
CEBPB	E2F4	9606.ENSP00000305422	9606.ENSP00000368686	0	0	0	0	0.062	0.068	0	0.762	0.773
CEBPB	HDAC1	9606.ENSP00000305422	9606.ENSP00000362649	0	0	0	0	0.048	0.547	0	0.981	0.991
CEBPB	DDIT3	9606.ENSP00000305422	9606.ENSP00000448665	0	0	0	0	0.146	0.783	0.54	0.944	0.994
CENPW	PTTG1	9606.ENSP00000357308	9606.ENSP00000377536	0	0	0	0	0.653	0	0	0.304	0.748
CENPW	PCNA	9606.ENSP00000357308	9606.ENSP00000368458	0.057	0	0	0	0.735	0	0	0.215	0.787
CFLAR	TNFSF10	9606.ENSP00000312455	9606.ENSP00000241261	0	0	0	0	0.137	0.833	0.5	0.719	0.977
CGAS	OASL	9606.ENSP00000359339	9606.ENSP00000257570	0	0	0	0	0.084	0.08	0	0.677	0.704
CGAS	NONO	9606.ENSP00000359339	9606.ENSP00000276079	0	0	0	0	0.056	0	0	0.834	0.836
CGAS	IFI16	9606.ENSP00000359339	9606.ENSP00000357113	0	0	0	0	0.06	0.326	0	0.885	0.921
CGAS	IFIH1	9606.ENSP00000359339	9606.ENSP00000497271	0	0	0	0	0.118	0	0	0.856	0.867
CHORDC1	HSP90AB1	9606.ENSP00000319255	9606.ENSP00000360609	0	0	0	0	0.153	0.834	0	0.621	0.942
CKS1B	PTTG1	9606.ENSP00000311083	9606.ENSP00000377536	0	0	0	0	0.792	0	0	0.327	0.854
CKS1B	UBB	9606.ENSP00000311083	9606.ENSP00000478771	0	0	0	0	0.044	0.818	0.5	0.09	0.91
CLDN1	EFNB1	9606.ENSP00000295522	9606.ENSP00000204961	0	0	0	0	0.062	0	0	0.852	0.855
CLDN1	EPHA2	9606.ENSP00000295522	9606.ENSP00000351209	0	0	0	0	0.157	0	0	0.664	0.704
CLDN1	CLDN4	9606.ENSP00000295522	9606.ENSP00000409544	0	0	0.053	0.939	0.083	0	0.65	0.838	0.944
CLDN4	EFNB1	9606.ENSP00000409544	9606.ENSP00000204961	0	0	0	0	0.044	0	0	0.801	0.801
CLDN4	EPCAM	9606.ENSP00000409544	9606.ENSP00000263735	0	0	0	0	0.269	0	0	0.718	0.785
CLDN4	EPHA2	9606.ENSP00000409544	9606.ENSP00000351209	0	0	0	0	0.082	0	0	0.839	0.845
CLDN4	CLDN7	9606.ENSP00000409544	9606.ENSP00000353475	0	0	0.061	0.935	0.352	0	0.65	0.807	0.953
CLDN7	EFNB1	9606.ENSP00000353475	9606.ENSP00000204961	0	0	0	0	0	0	0	0.771	0.771
CLDN7	EPCAM	9606.ENSP00000353475	9606.ENSP00000263735	0	0	0	0	0.489	0.3	0	0.984	0.993
CLDN7	ITGB1	9606.ENSP00000353475	9606.ENSP00000379350	0	0	0	0	0	0	0	0.821	0.821
CLIP1	NUDC	9606.ENSP00000479322	9606.ENSP00000319664	0	0	0	0	0.049	0	0.8	0.482	0.892
CLIP1	TUBA1B	9606.ENSP00000479322	9606.ENSP00000336799	0	0	0	0	0.08	0.909	0	0.198	0.927
CLIP1	TUBB	9606.ENSP00000479322	9606.ENSP00000339001	0	0	0	0	0.088	0.622	0	0.205	0.702
CMPK2	USP18	9606.ENSP00000256722	9606.ENSP00000215794	0	0	0	0	0.662	0	0	0.669	0.883
CMPK2	OAS3	9606.ENSP00000256722	9606.ENSP00000228928	0	0	0	0	0.561	0	0	0.397	0.724
CMPK2	EIF2AK2	9606.ENSP00000256722	9606.ENSP00000233057	0	0	0	0	0.399	0	0	0.593	0.745
CMPK2	OASL	9606.ENSP00000256722	9606.ENSP00000257570	0	0	0	0	0.472	0	0	0.496	0.722
CMPK2	PARP12	9606.ENSP00000256722	9606.ENSP00000263549	0.042	0	0	0	0.441	0	0	0.525	0.724
CMPK2	IFI6	9606.ENSP00000256722	9606.ENSP00000342513	0	0	0	0	0.537	0	0	0.447	0.733
CMPK2	PARP9	9606.ENSP00000256722	9606.ENSP00000353512	0.042	0	0	0	0.552	0	0	0.505	0.769
CMPK2	DGUOK	9606.ENSP00000256722	9606.ENSP00000264093	0.045	0	0	0	0.106	0	0.385	0.635	0.783
CMPK2	GART	9606.ENSP00000256722	9606.ENSP00000371253	0.281	0	0	0	0.593	0	0	0.323	0.784
CMPK2	IFI44	9606.ENSP00000256722	9606.ENSP00000359783	0	0	0	0	0.581	0	0	0.52	0.79
CMPK2	IFIH1	9606.ENSP00000256722	9606.ENSP00000497271	0	0	0	0	0.506	0	0	0.627	0.808
CMPK2	MX1	9606.ENSP00000256722	9606.ENSP00000381601	0	0	0	0	0.579	0	0	0.571	0.811
CMPK2	IFIT1	9606.ENSP00000256722	9606.ENSP00000360869	0.052	0	0	0	0.508	0	0	0.665	0.83
CMPK2	EPSTI1	9606.ENSP00000256722	9606.ENSP00000318982	0	0	0	0	0.584	0	0	0.613	0.832
CMPK2	IFI44L	9606.ENSP00000256722	9606.ENSP00000359787	0	0	0	0	0.638	0	0	0.618	0.855
CMPK2	DDX60	9606.ENSP00000256722	9606.ENSP00000377344	0	0	0	0	0.762	0	0	0.55	0.889
CMPK2	IFIT3	9606.ENSP00000256722	9606.ENSP00000360876	0.052	0	0	0	0.78	0	0	0.578	0.904
CMPK2	NME1	9606.ENSP00000256722	9606.ENSP00000337060	0.057	0	0	0	0	0	0.925	0.161	0.935
COA3	NDUFA8	9606.ENSP00000354762	9606.ENSP00000362873	0	0	0	0	0.645	0.162	0	0.192	0.738
COA3	COA6	9606.ENSP00000354762	9606.ENSP00000355574	0	0	0	0	0.134	0	0	0.807	0.826
COA6	PMPCB	9606.ENSP00000355574	9606.ENSP00000249269	0	0	0	0	0.15	0.512	0.216	0.201	0.706
COA6	COX17	9606.ENSP00000355574	9606.ENSP00000261070	0	0	0	0	0.132	0	0.4	0.76	0.864
COA6	CYC1	9606.ENSP00000355574	9606.ENSP00000317159	0	0	0	0	0.373	0.749	0.628	0.244	0.949
COA6	NDUFA4	9606.ENSP00000355574	9606.ENSP00000339720	0	0	0	0	0.206	0.048	0.36	0.457	0.702
COA6	NDUFA8	9606.ENSP00000355574	9606.ENSP00000362873	0	0	0	0	0.389	0.273	0	0.488	0.753
COL17A1	KRT14	9606.ENSP00000497653	9606.ENSP00000167586	0	0	0	0	0.305	0.095	0	0.765	0.839
COL17A1	ITGB4	9606.ENSP00000497653	9606.ENSP00000200181	0	0	0	0	0.166	0.479	0.5	0.985	0.996
COL17A1	DSG3	9606.ENSP00000497653	9606.ENSP00000257189	0	0	0	0	0.219	0.045	0	0.773	0.815
COL17A1	LAMC2	9606.ENSP00000497653	9606.ENSP00000264144	0	0	0	0	0.227	0.067	0.5	0.863	0.944
COL17A1	LAMA3	9606.ENSP00000497653	9606.ENSP00000324532	0	0	0	0	0.178	0.068	0.5	0.935	0.972
COL17A1	PPL	9606.ENSP00000497653	9606.ENSP00000340510	0	0	0	0	0.152	0.287	0	0.733	0.824
COL17A1	LAMB3	9606.ENSP00000497653	9606.ENSP00000375778	0	0	0	0	0.245	0.046	0.5	0.9	0.959
COL17A1	ITGA6	9606.ENSP00000497653	9606.ENSP00000386896	0	0	0	0	0.101	0	0.5	0.887	0.945
COMMD10	DENND10	9606.ENSP00000274458	9606.ENSP00000354688	0	0	0	0	0.103	0.786	0	0.172	0.827
COMMD10	COMMD8	9606.ENSP00000274458	9606.ENSP00000370984	0	0	0	0	0.261	0.839	0.4	0.635	0.97
COMMD10	COMMD2	9606.ENSP00000274458	9606.ENSP00000419475	0	0	0	0	0.162	0.916	0.4	0.742	0.987
COMMD2	DENND10	9606.ENSP00000419475	9606.ENSP00000354688	0	0	0	0	0.068	0.833	0	0.198	0.864
COMMD2	COMMD8	9606.ENSP00000419475	9606.ENSP00000370984	0	0	0	0	0.143	0.835	0.4	0.71	0.972
COMMD8	DENND10	9606.ENSP00000370984	9606.ENSP00000354688	0	0	0	0	0.072	0.785	0	0.203	0.827
COX17	CYC1	9606.ENSP00000261070	9606.ENSP00000317159	0	0	0	0	0.064	0	0.5	0.455	0.722
CRCT1	SPRR1A	9606.ENSP00000357779	9606.ENSP00000357751	0	0	0	0	0.624	0	0	0.36	0.749
CRISP3	MTDH	9606.ENSP00000389026	9606.ENSP00000338235	0	0	0	0	0.055	0	0	0.758	0.761
CRISP3	GART	9606.ENSP00000389026	9606.ENSP00000371253	0.11	0	0	0	0	0	0.818	0	0.831
CROT	HSD17B4	9606.ENSP00000413575	9606.ENSP00000411960	0	0	0	0	0.131	0	0.5	0.404	0.718
CRTAP	SERPINH1	9606.ENSP00000323696	9606.ENSP00000434412	0	0	0	0	0.127	0	0.4	0.825	0.9
CSTA	SPRR1B	9606.ENSP00000264474	9606.ENSP00000306461	0	0	0	0	0.127	0	0.5	0.37	0.7
CSTA	SPRR3	9606.ENSP00000264474	9606.ENSP00000330391	0	0	0	0	0.135	0	0.5	0.366	0.702
CSTA	DSP	9606.ENSP00000264474	9606.ENSP00000369129	0	0	0	0	0.053	0.436	0.5	0.291	0.785
CSTB	MT2A	9606.ENSP00000291568	9606.ENSP00000245185	0	0	0	0	0.062	0	0	0.737	0.742
CUTA	HSPE1	9606.ENSP00000499422	9606.ENSP00000233893	0.231	0	0	0	0.072	0	0	0.726	0.787
CUTA	FBLIM1	9606.ENSP00000499422	9606.ENSP00000416387	0	0	0	0	0	0.734	0	0.053	0.737
CYC1	PMPCB	9606.ENSP00000317159	9606.ENSP00000249269	0	0	0	0	0.831	0.84	0.769	0.317	0.995
CYC1	NDUFS6	9606.ENSP00000317159	9606.ENSP00000274137	0	0	0	0	0.799	0.988	0	0.29	0.998
CYC1	SLC25A4	9606.ENSP00000317159	9606.ENSP00000281456	0	0	0	0	0.337	0.141	0.5	0.246	0.756
CYC1	NDUFS8	9606.ENSP00000317159	9606.ENSP00000315774	0	0	0	0	0.946	0.995	0.809	0.488	0.999
CYC1	TIMM17A	9606.ENSP00000317159	9606.ENSP00000356256	0	0	0	0	0.331	0	0.5	0.4	0.782
CYC1	NDUFA4	9606.ENSP00000317159	9606.ENSP00000339720	0	0	0	0	0.145	0.338	0.54	0.287	0.789
CYC1	SUCLG1	9606.ENSP00000317159	9606.ENSP00000377446	0.042	0	0	0	0.715	0.096	0	0.385	0.827
CYC1	NDUFA8	9606.ENSP00000317159	9606.ENSP00000362873	0	0	0	0	0.928	0.967	0.172	0.264	0.998
CYP2S1	GSTA4	9606.ENSP00000308032	9606.ENSP00000360002	0	0	0	0	0.067	0.045	0.65	0.206	0.719
DAP3	MRPS34	9606.ENSP00000357320	9606.ENSP00000177742	0	0	0	0	0.161	0.953	0.8	0.207	0.993
DAP3	MRPL51	9606.ENSP00000357320	9606.ENSP00000229238	0	0	0	0	0.199	0.829	0	0.436	0.916
DAP3	PMPCB	9606.ENSP00000357320	9606.ENSP00000249269	0	0	0	0	0.767	0.088	0	0	0.778
DAP3	MRPL15	9606.ENSP00000357320	9606.ENSP00000260102	0	0	0	0	0.669	0.987	0	0	0.995
DAP3	RPL8	9606.ENSP00000357320	9606.ENSP00000262584	0	0	0	0	0.172	0.783	0	0.114	0.826
DAP3	MRPS28	9606.ENSP00000357320	9606.ENSP00000276585	0	0	0	0	0.263	0.966	0.8	0	0.994
DAP3	MRPL17	9606.ENSP00000357320	9606.ENSP00000288937	0	0	0	0	0.168	0.991	0	0.205	0.993
DAP3	RPS23	9606.ENSP00000357320	9606.ENSP00000296674	0	0	0	0	0.167	0.842	0	0.133	0.875
DAP3	MRPL58	9606.ENSP00000357320	9606.ENSP00000301585	0	0	0	0	0.126	0.928	0	0.397	0.958
DAP3	MRPL13	9606.ENSP00000357320	9606.ENSP00000306548	0	0	0	0	0.184	0.991	0	0.372	0.995
DAP3	MRPL11	9606.ENSP00000357320	9606.ENSP00000308897	0	0	0	0	0.125	0.991	0	0.558	0.996
DAP3	MRPS23	9606.ENSP00000357320	9606.ENSP00000320184	0	0	0	0	0.184	0.98	0.8	0.371	0.997
DAP3	IMP3	9606.ENSP00000357320	9606.ENSP00000326981	0	0	0	0	0.177	0.772	0	0.087	0.813
DAP3	MRPL21	9606.ENSP00000357320	9606.ENSP00000354580	0	0	0	0	0.148	0.991	0	0.32	0.994
DAP3	MRPL18	9606.ENSP00000357320	9606.ENSP00000356001	0	0	0	0	0.171	0.829	0	0	0.852
DAP3	RPS5	9606.ENSP00000357320	9606.ENSP00000472985	0	0	0	0	0.162	0.782	0	0.126	0.826
DAP3	MRPL28	9606.ENSP00000357320	9606.ENSP00000497004	0	0	0	0	0.161	0.829	0	0	0.851
DAP3	MRPL50	9606.ENSP00000357320	9606.ENSP00000363999	0	0	0	0	0.14	0.829	0	0.149	0.864
DAP3	MRPL55	9606.ENSP00000357320	9606.ENSP00000403614	0	0	0	0	0.143	0.829	0	0.263	0.883
DAP3	MRPL14	9606.ENSP00000357320	9606.ENSP00000361084	0	0	0	0	0.067	0.829	0	0.467	0.907
DAP3	MRPS30	9606.ENSP00000357320	9606.ENSP00000424328	0	0	0	0	0.166	0.829	0.8	0.748	0.991
DAP3	MRPL36	9606.ENSP00000357320	9606.ENSP00000423399	0	0	0	0	0.065	0.991	0	0.176	0.992
DAP3	MRPL47	9606.ENSP00000357320	9606.ENSP00000417602	0	0	0	0	0.14	0.991	0	0.387	0.994
DAP3	MRPL41	9606.ENSP00000357320	9606.ENSP00000360498	0	0	0	0	0.075	0.991	0	0.729	0.997
DAP3	MRPS6	9606.ENSP00000357320	9606.ENSP00000382250	0	0	0	0	0.108	0.993	0.8	0.176	0.998
DAP3	MRPS15	9606.ENSP00000357320	9606.ENSP00000362208	0	0	0	0	0.294	0.995	0.8	0.354	0.999
DAP3	MRPS2	9606.ENSP00000357320	9606.ENSP00000360850	0	0	0	0	0.425	0.994	0.8	0.405	0.999
DAPL1	RPL19	9606.ENSP00000309538	9606.ENSP00000225430	0	0	0	0	0	0.808	0	0	0.808
DAPL1	RPL35	9606.ENSP00000309538	9606.ENSP00000259469	0	0	0	0	0	0.795	0	0	0.795
DAPL1	RPL8	9606.ENSP00000309538	9606.ENSP00000262584	0	0	0	0	0	0.795	0	0	0.795
DAPL1	RPS3	9606.ENSP00000309538	9606.ENSP00000278572	0	0	0	0	0	0.808	0	0	0.808
DAPL1	RPS23	9606.ENSP00000309538	9606.ENSP00000296674	0	0	0	0	0	0.808	0	0	0.808
DAPL1	RPL24	9606.ENSP00000309538	9606.ENSP00000377640	0	0	0	0	0	0.808	0	0	0.808
DAPL1	RPL30	9606.ENSP00000309538	9606.ENSP00000428085	0	0	0	0	0	0.808	0	0	0.808
DAPL1	RPS7	9606.ENSP00000309538	9606.ENSP00000495273	0	0	0	0	0	0.808	0	0	0.808
DAPL1	RPS5	9606.ENSP00000309538	9606.ENSP00000472985	0	0	0	0	0	0.808	0	0	0.808
DAXX	HSPB1	9606.ENSP00000266000	9606.ENSP00000248553	0	0	0	0	0.047	0.798	0	0.83	0.964
DAXX	TRIM28	9606.ENSP00000266000	9606.ENSP00000253024	0	0	0	0	0.159	0.345	0.4	0.568	0.838
DAXX	MX1	9606.ENSP00000266000	9606.ENSP00000381601	0	0	0	0	0.042	0.482	0	0.507	0.734
DAXX	DEK	9606.ENSP00000266000	9606.ENSP00000498653	0	0	0	0	0.058	0.513	0	0.708	0.854
DAXX	HDAC1	9606.ENSP00000266000	9606.ENSP00000362649	0	0	0	0	0.106	0.796	0	0.605	0.922
DAXX	PML	9606.ENSP00000266000	9606.ENSP00000268058	0	0	0	0	0.128	0.925	0.9	0.975	0.999
DDIT3	EIF2AK2	9606.ENSP00000448665	9606.ENSP00000233057	0	0	0	0	0.098	0	0	0.779	0.792
DDIT3	HDAC1	9606.ENSP00000448665	9606.ENSP00000362649	0	0	0	0	0.048	0.525	0	0.476	0.742
DDIT3	ERO1A	9606.ENSP00000448665	9606.ENSP00000379042	0	0	0	0	0.044	0	0	0.8	0.8
DDX21	NCBP2	9606.ENSP00000346120	9606.ENSP00000326806	0	0	0	0	0.1	0.661	0	0.096	0.7
DDX21	HNRNPR	9606.ENSP00000346120	9606.ENSP00000363745	0	0	0	0	0.168	0.395	0	0.507	0.73
DDX21	NOP56	9606.ENSP00000346120	9606.ENSP00000370589	0	0	0	0	0.367	0.51	0	0.438	0.811
DDX21	GTPBP4	9606.ENSP00000346120	9606.ENSP00000354040	0	0	0	0	0.63	0.395	0	0.231	0.813
DDX21	DEK	9606.ENSP00000346120	9606.ENSP00000498653	0	0	0	0	0.138	0	0.8	0.538	0.913
DDX21	EBNA1BP2	9606.ENSP00000346120	9606.ENSP00000407323	0	0	0	0	0.358	0.697	0.8	0.826	0.992
DDX21	DHX36	9606.ENSP00000346120	9606.ENSP00000417078	0	0	0	0	0.263	0.122	0	0.997	0.998
DDX39A	SNRPB	9606.ENSP00000242776	9606.ENSP00000412566	0	0	0	0	0.471	0.255	0	0.306	0.703
DDX39A	MRPL58	9606.ENSP00000242776	9606.ENSP00000301585	0.042	0	0	0	0.165	0.638	0	0.247	0.752
DDX39A	THOC6	9606.ENSP00000242776	9606.ENSP00000326531	0	0.005	0	0	0.117	0.092	0.5	0.58	0.809
DDX39A	MAGOH	9606.ENSP00000242776	9606.ENSP00000360525	0	0	0	0	0.242	0.652	0	0.338	0.81
DDX39A	DDX39B	9606.ENSP00000242776	9606.ENSP00000416269	0	0	0.048	0.985	0.263	0.845	0.5	0.487	0.967
DDX39B	SNRPD3	9606.ENSP00000416269	9606.ENSP00000215829	0	0	0	0	0.689	0.123	0.72	0.184	0.929
DDX39B	PABPN1	9606.ENSP00000416269	9606.ENSP00000216727	0	0	0	0	0.544	0.095	0	0.581	0.812
DDX39B	LSM8	9606.ENSP00000416269	9606.ENSP00000249299	0	0	0	0	0.404	0.086	0.54	0.062	0.733
DDX39B	WBP11	9606.ENSP00000416269	9606.ENSP00000261167	0	0	0	0	0.066	0	0.8	0.043	0.805
DDX39B	SNRPF	9606.ENSP00000416269	9606.ENSP00000266735	0	0	0	0	0.685	0.263	0.72	0.116	0.934
DDX39B	SNRPD1	9606.ENSP00000416269	9606.ENSP00000300413	0	0	0	0	0.667	0.163	0.72	0.092	0.919
DDX39B	MRPL58	9606.ENSP00000416269	9606.ENSP00000301585	0.042	0	0	0	0.154	0.658	0	0.247	0.763
DDX39B	MAGOHB	9606.ENSP00000416269	9606.ENSP00000319240	0	0	0	0	0.508	0.672	0.5	0.77	0.979
DDX39B	THOC6	9606.ENSP00000416269	9606.ENSP00000326531	0	0.005	0	0	0.186	0.957	0.9	0.873	0.999
DDX39B	NCBP2	9606.ENSP00000416269	9606.ENSP00000326806	0	0	0	0	0.102	0.709	0.5	0.532	0.93
DDX39B	SNRPD2	9606.ENSP00000416269	9606.ENSP00000342374	0	0	0	0	0.734	0.139	0.72	0.154	0.938
DDX39B	HNRNPA2B1	9606.ENSP00000416269	9606.ENSP00000346694	0	0	0	0	0.725	0.113	0	0.235	0.797
DDX39B	PTBP1	9606.ENSP00000416269	9606.ENSP00000349428	0	0	0	0	0.693	0.13	0	0.259	0.785
DDX39B	ILF2	9606.ENSP00000416269	9606.ENSP00000355011	0	0	0	0	0.742	0	0	0.138	0.768
DDX39B	MAGOH	9606.ENSP00000416269	9606.ENSP00000360525	0	0	0	0	0.573	0.704	0.5	0.77	0.983
DDX39B	PPIL1	9606.ENSP00000416269	9606.ENSP00000362803	0	0	0	0	0.113	0.125	0.8	0.116	0.844
DDX39B	HNRNPR	9606.ENSP00000416269	9606.ENSP00000363745	0	0	0	0	0.666	0.124	0	0.181	0.74
DDX39B	LSM2	9606.ENSP00000416269	9606.ENSP00000364813	0	0	0	0	0.172	0.126	0.54	0.243	0.714
DDX39B	XPO1	9606.ENSP00000416269	9606.ENSP00000384863	0	0	0	0	0.279	0.068	0	0.592	0.702
DDX39B	SNRPG	9606.ENSP00000416269	9606.ENSP00000393388	0	0	0	0	0.678	0.127	0.72	0.072	0.917
DDX39B	HNRNPF	9606.ENSP00000416269	9606.ENSP00000400433	0	0	0	0	0.667	0.071	0	0.213	0.736
DDX39B	ILF3	9606.ENSP00000416269	9606.ENSP00000404121	0	0	0	0	0.763	0.061	0	0.314	0.834
DDX39B	SNRPB	9606.ENSP00000416269	9606.ENSP00000412566	0	0	0	0	0.306	0.239	0.72	0.191	0.864
DDX39B	LSM4	9606.ENSP00000416269	9606.ENSP00000469468	0	0.004	0	0	0.271	0.293	0.54	0.138	0.768
DDX39B	ERH	9606.ENSP00000416269	9606.ENSP00000451080	0	0	0	0	0.686	0.217	0	0.541	0.877
DDX39B	RNPS1	9606.ENSP00000416269	9606.ENSP00000457723	0	0	0	0	0.437	0.095	0.5	0.841	0.954
DDX60	USP18	9606.ENSP00000377344	9606.ENSP00000215794	0	0	0	0	0.571	0.091	0	0.504	0.79
DDX60	OAS3	9606.ENSP00000377344	9606.ENSP00000228928	0	0	0	0	0.776	0	0	0.53	0.89
DDX60	EIF2AK2	9606.ENSP00000377344	9606.ENSP00000233057	0	0	0	0	0.47	0	0	0.46	0.701
DDX60	OASL	9606.ENSP00000377344	9606.ENSP00000257570	0	0	0	0	0.505	0.185	0	0.745	0.888
DDX60	RTP4	9606.ENSP00000377344	9606.ENSP00000259030	0	0	0	0	0.599	0	0	0.525	0.801
DDX60	PARP12	9606.ENSP00000377344	9606.ENSP00000263549	0	0	0	0	0.765	0	0	0.348	0.84
DDX60	HERC6	9606.ENSP00000377344	9606.ENSP00000264346	0	0	0	0	0.797	0	0	0.538	0.902
DDX60	EPSTI1	9606.ENSP00000377344	9606.ENSP00000318982	0	0	0	0	0.65	0	0	0.44	0.795
DDX60	IFI6	9606.ENSP00000377344	9606.ENSP00000342513	0	0	0	0	0.627	0	0	0.542	0.821
DDX60	PARP9	9606.ENSP00000377344	9606.ENSP00000353512	0	0	0	0	0.782	0	0	0.487	0.883
DDX60	STAT1	9606.ENSP00000377344	9606.ENSP00000354394	0	0	0	0	0.638	0	0	0.426	0.783
DDX60	XAF1	9606.ENSP00000377344	9606.ENSP00000354822	0	0	0	0	0.772	0.065	0	0.354	0.85
DDX60	IFI44	9606.ENSP00000377344	9606.ENSP00000359783	0	0	0	0	0.796	0	0	0.621	0.919
DDX60	IFI44L	9606.ENSP00000377344	9606.ENSP00000359787	0	0	0	0	0.776	0	0	0.57	0.899
DDX60	IFIT1	9606.ENSP00000377344	9606.ENSP00000360869	0	0	0	0	0.784	0	0	0.752	0.944
DDX60	IFIT3	9606.ENSP00000377344	9606.ENSP00000360876	0	0	0	0	0.784	0	0	0.717	0.936
DDX60	DHX36	9606.ENSP00000377344	9606.ENSP00000417078	0	0	0	0	0.101	0.11	0	0.692	0.732
DDX60	IFI35	9606.ENSP00000377344	9606.ENSP00000395590	0	0	0	0	0.625	0.126	0	0.37	0.776
DDX60	MX1	9606.ENSP00000377344	9606.ENSP00000381601	0	0	0	0	0.57	0.046	0	0.614	0.828
DDX60	IFIH1	9606.ENSP00000377344	9606.ENSP00000497271	0	0	0	0	0.791	0.094	0	0.939	0.987
DEK	RNPS1	9606.ENSP00000498653	9606.ENSP00000457723	0	0	0	0	0.073	0	0	0.972	0.973
DGUOK	PDIA4	9606.ENSP00000264093	9606.ENSP00000499129	0	0	0	0	0.1	0	0	0.684	0.703
DGUOK	NDUFS8	9606.ENSP00000264093	9606.ENSP00000315774	0	0	0	0	0.355	0.428	0.27	0.254	0.772
DGUOK	SUCLG1	9606.ENSP00000264093	9606.ENSP00000377446	0	0	0	0	0.176	0.091	0	0.851	0.878
DHCR24	SQLE	9606.ENSP00000360316	9606.ENSP00000265896	0	0	0	0	0.278	0	0	0.809	0.856
DNAJC15	GRPEL2	9606.ENSP00000368523	9606.ENSP00000329558	0	0	0	0	0.086	0.113	0.54	0.437	0.762
DNAJC15	TIMM17A	9606.ENSP00000368523	9606.ENSP00000356256	0	0	0	0	0.106	0.488	0.54	0.498	0.88
DNTTIP1	HDAC1	9606.ENSP00000361705	9606.ENSP00000362649	0	0	0	0	0.062	0.924	0	0.923	0.994
DSC2	DSG3	9606.ENSP00000280904	9606.ENSP00000257189	0	0	0	0.718	0.126	0	0.5	0.814	0.911
DSC2	DSG2	9606.ENSP00000280904	9606.ENSP00000261590	0	0	0	0.71	0.22	0.897	0.9	0.987	0.999
DSC2	PPL	9606.ENSP00000280904	9606.ENSP00000340510	0	0	0	0	0.094	0.045	0.5	0.389	0.7
DSC2	PKP3	9606.ENSP00000280904	9606.ENSP00000331678	0	0	0	0	0.083	0.304	0.5	0.751	0.91
DSC2	JUP	9606.ENSP00000280904	9606.ENSP00000377508	0	0	0	0	0.142	0.359	0.5	0.941	0.981
DSC2	DSP	9606.ENSP00000280904	9606.ENSP00000369129	0	0	0.236	0	0.115	0.294	0.5	0.993	0.998
DSG2	DSG3	9606.ENSP00000261590	9606.ENSP00000257189	0	0	0	0.865	0.056	0	0.5	0.634	0.812
DSG2	PPL	9606.ENSP00000261590	9606.ENSP00000340510	0	0	0	0	0.079	0.045	0.5	0.476	0.739
DSG2	PKP3	9606.ENSP00000261590	9606.ENSP00000331678	0	0	0	0	0.18	0.36	0.5	0.751	0.926
DSG2	JUP	9606.ENSP00000261590	9606.ENSP00000377508	0	0	0	0	0.086	0.76	0.5	0.978	0.997
DSG2	DSP	9606.ENSP00000261590	9606.ENSP00000369129	0	0	0	0	0.292	0.045	0.5	0.995	0.998
DSG3	KRT14	9606.ENSP00000257189	9606.ENSP00000167586	0	0	0	0	0.32	0	0	0.687	0.778
DSG3	KRT6B	9606.ENSP00000257189	9606.ENSP00000252252	0	0	0	0	0.625	0.071	0	0.435	0.786
DSG3	SPRR3	9606.ENSP00000257189	9606.ENSP00000330391	0	0	0	0	0.191	0	0.5	0.323	0.702
DSG3	SPRR1A	9606.ENSP00000257189	9606.ENSP00000357751	0	0	0	0	0.257	0	0.5	0.29	0.713
DSG3	SPRR1B	9606.ENSP00000257189	9606.ENSP00000306461	0	0	0	0	0.329	0	0.5	0.37	0.77
DSG3	JUP	9606.ENSP00000257189	9606.ENSP00000377508	0	0	0	0	0.056	0.359	0.5	0.5	0.828
DSG3	PPL	9606.ENSP00000257189	9606.ENSP00000340510	0	0	0	0	0.074	0.045	0.5	0.835	0.917
DSG3	DSP	9606.ENSP00000257189	9606.ENSP00000369129	0	0	0	0	0.095	0.045	0.5	0.867	0.935
DSG3	PKP3	9606.ENSP00000257189	9606.ENSP00000331678	0	0	0	0	0.126	0.36	0.5	0.892	0.965
DSP	PKP3	9606.ENSP00000369129	9606.ENSP00000331678	0	0	0	0	0.222	0.259	0.5	0.786	0.93
DSP	PPL	9606.ENSP00000369129	9606.ENSP00000340510	0	0	0	0.56	0.209	0	0.5	0.892	0.953
DSP	JUP	9606.ENSP00000369129	9606.ENSP00000377508	0	0	0	0	0.19	0.787	0.8	0.993	0.999
DTX3L	IFI44L	9606.ENSP00000296161	9606.ENSP00000359787	0	0	0	0	0.26	0	0	0.635	0.718
DTX3L	MX1	9606.ENSP00000296161	9606.ENSP00000381601	0	0	0	0	0.306	0	0	0.636	0.736
DTX3L	STAT1	9606.ENSP00000296161	9606.ENSP00000354394	0	0	0	0	0.353	0.51	0	0.786	0.926
DTX3L	PARP14	9606.ENSP00000296161	9606.ENSP00000418194	0	0.039	0	0	0.693	0.292	0	0.898	0.975
DTX3L	PARP9	9606.ENSP00000296161	9606.ENSP00000353512	0	0.001	0	0	0.849	0.873	0	0.999	0.999
DVL3	SENP2	9606.ENSP00000316054	9606.ENSP00000296257	0	0	0	0	0.084	0.058	0.9	0.104	0.912
DVL3	FZD6	9606.ENSP00000316054	9606.ENSP00000351605	0	0	0	0	0	0.165	0.65	0.758	0.923
E2F4	HDAC1	9606.ENSP00000368686	9606.ENSP00000362649	0	0	0	0	0.075	0.736	0.5	0.971	0.996
E2F4	TFDP2	9606.ENSP00000368686	9606.ENSP00000420616	0	0	0	0	0.103	0.99	0.8	0.743	0.999
EBNA1BP2	RPL19	9606.ENSP00000407323	9606.ENSP00000225430	0	0	0	0	0.133	0.842	0	0.163	0.875
EBNA1BP2	NIP7	9606.ENSP00000407323	9606.ENSP00000254940	0	0	0	0	0.92	0.936	0.54	0.757	0.999
EBNA1BP2	IMP4	9606.ENSP00000407323	9606.ENSP00000259239	0	0	0	0	0.888	0	0	0.291	0.917
EBNA1BP2	RPL35	9606.ENSP00000407323	9606.ENSP00000259469	0	0	0	0	0.14	0.858	0	0.251	0.9
EBNA1BP2	P2RY1	9606.ENSP00000407323	9606.ENSP00000304767	0	0	0	0	0.643	0.434	0	0.052	0.791
EBNA1BP2	NCL	9606.ENSP00000407323	9606.ENSP00000318195	0	0	0	0	0.268	0.518	0	0.351	0.751
EBNA1BP2	IMP3	9606.ENSP00000407323	9606.ENSP00000326981	0	0	0	0	0.797	0.091	0	0.056	0.811
EBNA1BP2	RPL7	9606.ENSP00000407323	9606.ENSP00000339795	0	0	0	0	0.61	0.8	0	0.166	0.929
EBNA1BP2	RPL22	9606.ENSP00000407323	9606.ENSP00000346088	0	0	0	0	0.068	0.767	0	0.06	0.778
EBNA1BP2	GTPBP4	9606.ENSP00000407323	9606.ENSP00000354040	0	0	0	0	0.876	0.962	0	0.574	0.997
EBNA1BP2	NOP56	9606.ENSP00000407323	9606.ENSP00000370589	0	0	0	0	0.895	0.677	0	0.557	0.983
EBNA1BP2	NOLC1	9606.ENSP00000407323	9606.ENSP00000385410	0	0	0	0	0.776	0	0	0	0.776
EBNA1BP2	IFI35	9606.ENSP00000407323	9606.ENSP00000395590	0	0	0	0	0.06	0.748	0	0.19	0.791
EBNA1BP2	WDR18	9606.ENSP00000407323	9606.ENSP00000476117	0	0	0	0	0.447	0	0.4	0.366	0.771
EBNA1BP2	EMG1	9606.ENSP00000407323	9606.ENSP00000470560	0	0	0	0	0.865	0	0	0.143	0.88
EBNA1BP2	RPL30	9606.ENSP00000407323	9606.ENSP00000428085	0	0	0	0	0.082	0.914	0	0.09	0.922
EEA1	STX6	9606.ENSP00000317955	9606.ENSP00000258301	0	0	0	0	0.049	0.129	0	0.96	0.964
EEA1	RAB11A	9606.ENSP00000317955	9606.ENSP00000261890	0	0	0	0	0.049	0.058	0	0.896	0.898
EEA1	RAB5A	9606.ENSP00000317955	9606.ENSP00000273047	0	0	0	0	0.058	0.987	0.8	0.999	0.999
EEA1	RAB4A	9606.ENSP00000317955	9606.ENSP00000355651	0	0	0	0	0.044	0.112	0	0.848	0.86
EEA1	TFRC	9606.ENSP00000317955	9606.ENSP00000376197	0	0	0	0	0.042	0	0	0.913	0.913
EFNA1	EGFR	9606.ENSP00000357392	9606.ENSP00000275493	0	0	0	0	0.083	0	0.65	0.4	0.79
EFNA1	NTRK2	9606.ENSP00000357392	9606.ENSP00000277120	0	0	0	0	0	0.098	0.65	0.756	0.916
EFNA1	MET	9606.ENSP00000357392	9606.ENSP00000317272	0	0	0	0	0.147	0.098	0.65	0.285	0.782
EFNA1	EPHA2	9606.ENSP00000357392	9606.ENSP00000351209	0	0	0	0	0.118	0.984	0.65	0.999	0.999
EFNB1	EPHA2	9606.ENSP00000204961	9606.ENSP00000351209	0	0	0	0	0.142	0.241	0.5	0.818	0.932
EGFR	ITGB4	9606.ENSP00000275493	9606.ENSP00000200181	0	0	0	0	0.151	0.196	0	0.699	0.776
EGFR	PGRMC1	9606.ENSP00000275493	9606.ENSP00000217971	0	0	0	0	0.067	0.1	0	0.743	0.765
EGFR	LOX	9606.ENSP00000275493	9606.ENSP00000231004	0	0	0	0	0.138	0.075	0	0.665	0.71
EGFR	HSPB1	9606.ENSP00000275493	9606.ENSP00000248553	0	0	0	0	0.08	0.627	0	0.448	0.794
EGFR	LGALS3	9606.ENSP00000275493	9606.ENSP00000254301	0	0	0	0	0.073	0.6	0	0.913	0.964
EGFR	EPCAM	9606.ENSP00000275493	9606.ENSP00000263735	0	0	0	0	0.085	0	0	0.92	0.923
EGFR	GPC1	9606.ENSP00000275493	9606.ENSP00000264039	0	0	0	0	0.152	0	0	0.778	0.803
EGFR	LAMC2	9606.ENSP00000275493	9606.ENSP00000264144	0	0	0	0	0.09	0.098	0	0.689	0.722
EGFR	RAB5A	9606.ENSP00000275493	9606.ENSP00000273047	0	0	0	0	0.042	0.51	0	0.772	0.883
EGFR	SNX9	9606.ENSP00000275493	9606.ENSP00000376024	0	0	0	0	0.062	0.632	0	0.201	0.7
EGFR	SLC2A1	9606.ENSP00000275493	9606.ENSP00000416293	0	0	0	0	0.048	0	0	0.702	0.704
EGFR	IGF2BP2	9606.ENSP00000275493	9606.ENSP00000410242	0	0	0	0	0.416	0	0	0.52	0.707
EGFR	SOCS1	9606.ENSP00000275493	9606.ENSP00000496577	0	0	0	0	0.06	0.555	0	0.402	0.728
EGFR	LCN2	9606.ENSP00000275493	9606.ENSP00000362108	0	0	0	0	0	0	0	0.729	0.729
EGFR	PARP1	9606.ENSP00000275493	9606.ENSP00000355759	0	0	0	0	0.044	0.1	0	0.734	0.751
EGFR	HDAC1	9606.ENSP00000275493	9606.ENSP00000362649	0	0	0	0	0.047	0.1	0	0.748	0.765
EGFR	KRT17	9606.ENSP00000275493	9606.ENSP00000308452	0	0	0	0	0.086	0.243	0	0.698	0.772
EGFR	MMP14	9606.ENSP00000275493	9606.ENSP00000308208	0	0	0	0	0.161	0.163	0	0.721	0.787
EGFR	ITGA5	9606.ENSP00000275493	9606.ENSP00000293379	0	0	0	0	0.059	0.292	0	0.714	0.792
EGFR	SH3BGRL	9606.ENSP00000275493	9606.ENSP00000362308	0	0	0	0	0.042	0.671	0	0.42	0.801
EGFR	YWHAQ	9606.ENSP00000275493	9606.ENSP00000371267	0	0	0	0	0.049	0.785	0	0.204	0.823
EGFR	PTPRK	9606.ENSP00000275493	9606.ENSP00000432973	0	0	0	0	0.154	0.289	0.4	0.583	0.829
EGFR	TFRC	9606.ENSP00000275493	9606.ENSP00000376197	0	0	0	0	0.067	0.164	0	0.803	0.832
EGFR	JUP	9606.ENSP00000275493	9606.ENSP00000377508	0	0	0	0	0.057	0.806	0	0.233	0.847
EGFR	NTRK2	9606.ENSP00000275493	9606.ENSP00000277120	0	0	0	0.591	0.134	0.64	0	0.653	0.882
EGFR	PLAUR	9606.ENSP00000275493	9606.ENSP00000339328	0	0	0	0	0	0	0	0.896	0.896
EGFR	EPHA2	9606.ENSP00000275493	9606.ENSP00000351209	0	0	0	0.618	0.163	0.45	0	0.806	0.903
EGFR	NCL	9606.ENSP00000275493	9606.ENSP00000318195	0	0	0	0	0.049	0.369	0	0.855	0.905
EGFR	PDCD6IP	9606.ENSP00000275493	9606.ENSP00000411825	0	0	0	0	0.049	0.82	0	0.533	0.913
EGFR	HSPA1B	9606.ENSP00000275493	9606.ENSP00000364801	0	0	0	0	0.054	0.833	0	0.555	0.923
EGFR	LAPTM4B	9606.ENSP00000275493	9606.ENSP00000402301	0	0	0	0	0.08	0.292	0	0.898	0.927
EGFR	ENO1	9606.ENSP00000275493	9606.ENSP00000495530	0	0	0	0	0.052	0.62	0	0.816	0.928
EGFR	HSPA8	9606.ENSP00000275493	9606.ENSP00000437125	0	0	0	0	0.061	0.832	0	0.608	0.932
EGFR	PRKDC	9606.ENSP00000275493	9606.ENSP00000313420	0	0	0	0	0.044	0.361	0	0.904	0.936
EGFR	IRS1	9606.ENSP00000275493	9606.ENSP00000304895	0	0	0	0	0.097	0.239	0.65	0.776	0.939
EGFR	GAPDH	9606.ENSP00000275493	9606.ENSP00000380070	0	0	0	0	0.06	0.779	0	0.803	0.955
EGFR	ITGB1	9606.ENSP00000275493	9606.ENSP00000379350	0	0	0	0	0.096	0.593	0	0.916	0.966
EGFR	STAT1	9606.ENSP00000275493	9606.ENSP00000354394	0	0	0	0	0.042	0.84	0	0.851	0.975
EGFR	IGFBP3	9606.ENSP00000275493	9606.ENSP00000370473	0	0	0	0	0.169	0.292	0	0.971	0.981
EGFR	GPNMB	9606.ENSP00000275493	9606.ENSP00000371420	0	0	0	0	0	0.292	0.5	0.977	0.991
EGFR	MET	9606.ENSP00000275493	9606.ENSP00000317272	0	0	0	0.582	0.25	0.806	0	0.978	0.996
EGFR	PIK3R1	9606.ENSP00000275493	9606.ENSP00000428056	0	0	0	0	0.042	0.9	0.9	0.901	0.998
EGFR	HSP90AB1	9606.ENSP00000275493	9606.ENSP00000360609	0	0	0	0	0.054	0.837	0	0.993	0.998
EGFR	SHC1	9606.ENSP00000275493	9606.ENSP00000401303	0	0	0	0	0.067	0.995	0.9	0.994	0.999
EGFR	MUC1	9606.ENSP00000275493	9606.ENSP00000484824	0	0	0	0	0.074	0.835	0	0.994	0.999
EGFR	PTK2	9606.ENSP00000275493	9606.ENSP00000341189	0	0	0	0.597	0.086	0.994	0.9	0.926	0.999
EIF2AK2	USP18	9606.ENSP00000233057	9606.ENSP00000215794	0	0	0	0	0.595	0	0.4	0.528	0.875
EIF2AK2	OAS3	9606.ENSP00000233057	9606.ENSP00000228928	0	0	0	0	0.789	0.095	0	0.802	0.959
EIF2AK2	IFITM1	9606.ENSP00000233057	9606.ENSP00000330825	0	0	0	0	0.264	0	0	0.623	0.711
EIF2AK2	IFI35	9606.ENSP00000233057	9606.ENSP00000395590	0	0	0	0	0.549	0	0	0.409	0.722
EIF2AK2	IFI27	9606.ENSP00000233057	9606.ENSP00000483430	0	0	0	0	0.4	0	0	0.572	0.732
EIF2AK2	IRF9	9606.ENSP00000233057	9606.ENSP00000380073	0	0	0	0	0.341	0	0	0.665	0.769
EIF2AK2	OASL	9606.ENSP00000233057	9606.ENSP00000257570	0	0	0	0	0.47	0	0	0.589	0.773
EIF2AK2	PARP9	9606.ENSP00000233057	9606.ENSP00000353512	0	0	0	0	0.496	0.091	0	0.547	0.774
EIF2AK2	IFI16	9606.ENSP00000233057	9606.ENSP00000357113	0	0	0	0	0.202	0.51	0	0.478	0.778
EIF2AK2	ILF2	9606.ENSP00000233057	9606.ENSP00000355011	0	0	0	0	0.1	0.292	0	0.688	0.783
EIF2AK2	HERC6	9606.ENSP00000233057	9606.ENSP00000264346	0	0	0	0	0.717	0	0	0.328	0.802
EIF2AK2	IFI6	9606.ENSP00000233057	9606.ENSP00000342513	0	0	0	0	0.648	0	0	0.486	0.811
EIF2AK2	XAF1	9606.ENSP00000233057	9606.ENSP00000354822	0	0	0	0	0.772	0	0	0.569	0.897
EIF2AK2	IFI44L	9606.ENSP00000233057	9606.ENSP00000359787	0	0	0	0	0.776	0	0	0.691	0.927
EIF2AK2	IFIT3	9606.ENSP00000233057	9606.ENSP00000360876	0	0	0	0	0.782	0.095	0	0.735	0.943
EIF2AK2	IFI44	9606.ENSP00000233057	9606.ENSP00000359783	0	0	0	0	0.807	0	0	0.76	0.951
EIF2AK2	IFIH1	9606.ENSP00000233057	9606.ENSP00000497271	0	0	0	0	0.662	0	0	0.892	0.962
EIF2AK2	IRS1	9606.ENSP00000233057	9606.ENSP00000304895	0	0	0	0	0	0.089	0.9	0.665	0.966
EIF2AK2	ILF3	9606.ENSP00000233057	9606.ENSP00000404121	0	0	0	0	0.128	0.82	0	0.865	0.977
EIF2AK2	MX1	9606.ENSP00000233057	9606.ENSP00000381601	0	0	0	0	0.744	0.07	0.4	0.875	0.979
EIF2AK2	STAT1	9606.ENSP00000233057	9606.ENSP00000354394	0	0	0	0	0.692	0.51	0.4	0.806	0.98
EIF2AK2	IFIT1	9606.ENSP00000233057	9606.ENSP00000360869	0	0	0	0	0.654	0.091	0.9	0.808	0.993
EIF3B	RPS3	9606.ENSP00000354125	9606.ENSP00000278572	0	0	0	0	0.559	0.974	0	0.592	0.995
EIF3B	RPS23	9606.ENSP00000354125	9606.ENSP00000296674	0	0	0	0	0.359	0.959	0	0.459	0.984
EIF3B	RPS7	9606.ENSP00000354125	9606.ENSP00000495273	0	0	0	0	0.371	0.964	0	0.431	0.986
EIF3B	RPS5	9606.ENSP00000354125	9606.ENSP00000472985	0	0	0	0	0.468	0.969	0	0.248	0.986
EIF4EBP1	RHEB	9606.ENSP00000340691	9606.ENSP00000262187	0	0	0	0	0.049	0.8	0.4	0.841	0.979
ELF3	PRKCI	9606.ENSP00000352673	9606.ENSP00000295797	0	0	0	0	0	0.316	0.75	0.174	0.846
ELF3	SPRR2B	9606.ENSP00000352673	9606.ENSP00000357744	0	0	0	0	0	0	0	0.817	0.817
ELF3	SPRR2A	9606.ENSP00000352673	9606.ENSP00000376423	0	0	0	0	0	0	0	0.818	0.818
EMC10	EMC3	9606.ENSP00000334037	9606.ENSP00000245046	0	0	0	0	0.098	0.976	0.9	0.71	0.999
EMC10	EMC8	9606.ENSP00000334037	9606.ENSP00000253457	0	0	0	0	0.076	0.96	0.9	0.707	0.998
EMC3	TMCO1	9606.ENSP00000245046	9606.ENSP00000480514	0	0	0	0	0.22	0.319	0	0.689	0.821
EMC3	EMC8	9606.ENSP00000245046	9606.ENSP00000253457	0	0	0	0	0.138	0.985	0.9	0.794	0.999
EMG1	NIP7	9606.ENSP00000470560	9606.ENSP00000254940	0	0	0	0	0.913	0	0.4	0.267	0.958
EMG1	IMP4	9606.ENSP00000470560	9606.ENSP00000259239	0	0	0	0	0.76	0.976	0.54	0.072	0.997
EMG1	RPS23	9606.ENSP00000470560	9606.ENSP00000296674	0	0	0	0	0.277	0.987	0.4	0.137	0.994
EMG1	IMP3	9606.ENSP00000470560	9606.ENSP00000326981	0	0	0	0	0.758	0.976	0.54	0	0.997
EMG1	NOP56	9606.ENSP00000470560	9606.ENSP00000370589	0	0	0	0	0.288	0.976	0.54	0.57	0.996
EMG1	NOL7	9606.ENSP00000470560	9606.ENSP00000405674	0	0	0	0	0.159	0.8	0	0	0.824
EMG1	WDR18	9606.ENSP00000470560	9606.ENSP00000476117	0	0	0	0	0.367	0	0.5	0.15	0.707
EMG1	RPS5	9606.ENSP00000470560	9606.ENSP00000472985	0	0	0	0	0.412	0.976	0.4	0.273	0.993
EMG1	RPS7	9606.ENSP00000470560	9606.ENSP00000495273	0	0	0	0	0.323	0.975	0.8	0.107	0.996
ENAH	PFN2	9606.ENSP00000355809	9606.ENSP00000239940	0	0	0	0	0.186	0.656	0.5	0.279	0.885
ENO1	HSPE1	9606.ENSP00000495530	9606.ENSP00000233893	0.057	0	0	0	0.088	0.355	0	0.539	0.71
ENO1	RPS3	9606.ENSP00000495530	9606.ENSP00000278572	0.105	0	0	0	0.639	0.094	0	0.286	0.763
ENO1	PKM	9606.ENSP00000495530	9606.ENSP00000320171	0.069	0	0	0	0.711	0	0.927	0.869	0.997
ENO1	IMP3	9606.ENSP00000495530	9606.ENSP00000326981	0.095	0	0	0	0.602	0.071	0.151	0.158	0.717
ENO1	HSP90AB1	9606.ENSP00000495530	9606.ENSP00000360609	0	0	0	0	0.272	0.084	0	0.73	0.804
ENO1	GAPDH	9606.ENSP00000495530	9606.ENSP00000380070	0.079	0	0	0	0.897	0.765	0	0.925	0.998
ENO1	PNPT1	9606.ENSP00000495530	9606.ENSP00000400646	0	0	0	0	0.259	0.296	0	0.5	0.716
ENO1	GPI	9606.ENSP00000495530	9606.ENSP00000405573	0.111	0	0	0	0.808	0.207	0.823	0.812	0.994
ENO1	HSPA8	9606.ENSP00000495530	9606.ENSP00000437125	0.046	0	0	0	0.436	0.181	0	0.751	0.876
EPCAM	MET	9606.ENSP00000263735	9606.ENSP00000317272	0	0	0	0	0.061	0	0	0.716	0.721
EPCAM	ITGB1	9606.ENSP00000263735	9606.ENSP00000379350	0	0	0	0	0	0	0	0.734	0.734
EPCAM	GPC1	9606.ENSP00000263735	9606.ENSP00000264039	0	0	0	0	0	0	0	0.822	0.822
EPCAM	ITGA6	9606.ENSP00000263735	9606.ENSP00000386896	0	0	0	0	0.059	0	0	0.82	0.823
EPCAM	MUC1	9606.ENSP00000263735	9606.ENSP00000484824	0	0	0	0	0.126	0	0	0.913	0.92
EPHA2	IRS1	9606.ENSP00000351209	9606.ENSP00000304895	0	0	0	0	0.086	0.098	0.65	0.165	0.726
EPHA2	ITGA3	9606.ENSP00000351209	9606.ENSP00000315190	0	0	0	0	0.169	0.304	0	0.527	0.703
EPHA2	RND3	9606.ENSP00000351209	9606.ENSP00000364886	0	0	0	0	0.243	0.223	0.5	0.14	0.713
EPHA2	TFRC	9606.ENSP00000351209	9606.ENSP00000376197	0	0	0	0	0	0.046	0.4	0.557	0.724
EPHA2	PIK3R1	9606.ENSP00000351209	9606.ENSP00000428056	0	0	0	0	0.049	0.452	0.4	0.248	0.733
EPHA2	ITGB1	9606.ENSP00000351209	9606.ENSP00000379350	0	0	0	0	0.1	0.3	0.4	0.578	0.819
EPHA2	SHC1	9606.ENSP00000351209	9606.ENSP00000401303	0	0	0	0	0.116	0.315	0.65	0.614	0.907
EPSTI1	USP18	9606.ENSP00000318982	9606.ENSP00000215794	0	0	0	0	0.522	0	0	0.575	0.788
EPSTI1	OAS3	9606.ENSP00000318982	9606.ENSP00000228928	0	0	0	0	0.671	0	0	0.507	0.831
EPSTI1	OASL	9606.ENSP00000318982	9606.ENSP00000257570	0	0	0	0	0.492	0	0	0.564	0.769
EPSTI1	RTP4	9606.ENSP00000318982	9606.ENSP00000259030	0	0	0	0	0.491	0	0	0.491	0.73
EPSTI1	IFI27	9606.ENSP00000318982	9606.ENSP00000483430	0	0	0	0	0.469	0	0	0.478	0.711
EPSTI1	IFIT1	9606.ENSP00000318982	9606.ENSP00000360869	0	0	0	0	0.496	0	0	0.505	0.74
EPSTI1	IFI6	9606.ENSP00000318982	9606.ENSP00000342513	0	0	0	0	0.466	0	0	0.552	0.75
EPSTI1	GBP1	9606.ENSP00000318982	9606.ENSP00000359504	0	0	0	0	0.648	0	0	0.4	0.78
EPSTI1	STAT1	9606.ENSP00000318982	9606.ENSP00000354394	0	0	0	0	0.768	0	0	0.325	0.837
EPSTI1	IFIH1	9606.ENSP00000318982	9606.ENSP00000497271	0	0	0	0	0.786	0	0	0.331	0.851
EPSTI1	XAF1	9606.ENSP00000318982	9606.ENSP00000354822	0	0	0	0	0.768	0	0	0.431	0.862
EPSTI1	PARP14	9606.ENSP00000318982	9606.ENSP00000418194	0	0	0	0	0.792	0	0	0.366	0.862
EPSTI1	IFIT3	9606.ENSP00000318982	9606.ENSP00000360876	0	0	0	0	0.777	0	0	0.558	0.897
EPSTI1	PARP9	9606.ENSP00000318982	9606.ENSP00000353512	0	0	0	0	0.796	0	0	0.53	0.9
EPSTI1	IFI44	9606.ENSP00000318982	9606.ENSP00000359783	0	0	0	0	0.792	0	0	0.581	0.909
EPSTI1	MX1	9606.ENSP00000318982	9606.ENSP00000381601	0	0	0	0	0.823	0	0	0.541	0.915
EPSTI1	IFI44L	9606.ENSP00000318982	9606.ENSP00000359787	0	0	0	0	0.788	0	0	0.646	0.921
ERH	SNRPD3	9606.ENSP00000451080	9606.ENSP00000215829	0	0	0	0	0.763	0.308	0.9	0	0.982
ERH	SNRPF	9606.ENSP00000451080	9606.ENSP00000266735	0	0	0	0	0.808	0.205	0.9	0	0.983
ERH	RPS3	9606.ENSP00000451080	9606.ENSP00000278572	0	0	0	0	0.332	0.095	0	0.593	0.732
ERH	SNRPD1	9606.ENSP00000451080	9606.ENSP00000300413	0	0	0	0	0.822	0	0.9	0.102	0.982
ERH	SNRPD2	9606.ENSP00000451080	9606.ENSP00000342374	0	0	0	0	0.8	0.096	0.9	0.07	0.98
ERH	HNRNPA2B1	9606.ENSP00000451080	9606.ENSP00000346694	0	0	0	0	0.667	0	0	0.146	0.703
ERH	PTBP1	9606.ENSP00000451080	9606.ENSP00000349428	0	0	0	0	0.663	0	0	0.148	0.7
ERH	ILF2	9606.ENSP00000451080	9606.ENSP00000355011	0	0	0	0	0.759	0	0	0.081	0.769
ERH	MAGOH	9606.ENSP00000451080	9606.ENSP00000360525	0	0	0	0	0.712	0.591	0	0.125	0.888
ERH	HNRNPR	9606.ENSP00000451080	9606.ENSP00000363745	0	0	0	0	0.689	0	0	0.114	0.712
ERH	SSB	9606.ENSP00000451080	9606.ENSP00000386636	0	0	0	0	0.725	0	0	0.135	0.752
ERH	SNRPG	9606.ENSP00000451080	9606.ENSP00000393388	0	0	0	0	0.805	0	0.9	0	0.979
ERH	ILF3	9606.ENSP00000451080	9606.ENSP00000404121	0	0	0	0	0.663	0	0	0.153	0.702
ERH	PRMT1	9606.ENSP00000451080	9606.ENSP00000406162	0	0	0	0	0.137	0.45	0.9	0.418	0.968
ERH	SNRPB	9606.ENSP00000451080	9606.ENSP00000412566	0	0	0	0	0.278	0.187	0.9	0	0.936
ERO1A	PDIA6	9606.ENSP00000379042	9606.ENSP00000385385	0	0	0	0	0.104	0.13	0.9	0.563	0.961
ERO1A	PDIA4	9606.ENSP00000379042	9606.ENSP00000499129	0	0	0	0	0.118	0.584	0.9	0.632	0.984
ETFA	SUCLG1	9606.ENSP00000452762	9606.ENSP00000377446	0.056	0	0	0	0.599	0	0.806	0.481	0.956
FBLIM1	FERMT1	9606.ENSP00000416387	9606.ENSP00000217289	0	0	0	0	0.067	0.095	0	0.787	0.804
FDX1	NDUFS6	9606.ENSP00000260270	9606.ENSP00000274137	0	0	0	0	0.152	0.615	0	0.166	0.704
FDX1	NDUFS8	9606.ENSP00000260270	9606.ENSP00000315774	0.106	0	0	0	0.147	0.842	0	0.375	0.914
FERMT1	PLEK2	9606.ENSP00000217289	9606.ENSP00000216446	0	0	0	0	0.188	0	0	0.764	0.8
FGD6	SLC7A5	9606.ENSP00000344446	9606.ENSP00000261622	0	0	0	0	0	0.06	0	0.713	0.718
FIP1L1	PABPN1	9606.ENSP00000336752	9606.ENSP00000216727	0	0	0	0	0.154	0.426	0.5	0.662	0.907
FIP1L1	NCBP2	9606.ENSP00000336752	9606.ENSP00000326806	0	0	0	0	0.149	0.622	0.5	0.044	0.825
FIP1L1	P4HA2	9606.ENSP00000336752	9606.ENSP00000384999	0	0	0	0	0.049	0.707	0	0.07	0.718
FKBP3	HDAC1	9606.ENSP00000216330	9606.ENSP00000362649	0	0	0	0	0.063	0.314	0	0.897	0.928
FTH1	TFRC	9606.ENSP00000273550	9606.ENSP00000376197	0	0	0	0	0.047	0.852	0.5	0.945	0.995
FUBP1	HNRNPA2B1	9606.ENSP00000359804	9606.ENSP00000346694	0	0	0	0	0.655	0.294	0	0.531	0.876
FUBP1	KHSRP	9606.ENSP00000359804	9606.ENSP00000381216	0	0	0.058	0.961	0.663	0	0	0.39	0.789
FUBP1	HNRNPF	9606.ENSP00000359804	9606.ENSP00000400433	0	0	0	0	0.449	0.045	0	0.744	0.854
FUBP1	PUF60	9606.ENSP00000359804	9606.ENSP00000434359	0	0	0	0	0.426	0.976	0	0.975	0.999
FXR1	NCL	9606.ENSP00000350170	9606.ENSP00000318195	0	0	0	0	0.105	0.067	0	0.756	0.778
FXR1	PKP3	9606.ENSP00000350170	9606.ENSP00000331678	0	0	0	0	0.063	0.292	0	0.918	0.94
FXR1	PUF60	9606.ENSP00000350170	9606.ENSP00000434359	0	0	0	0	0.082	0	0	0.928	0.931
FZD6	WNT7B	9606.ENSP00000351605	9606.ENSP00000341032	0	0	0	0	0	0.221	0.65	0.797	0.939
FZD6	PTK7	9606.ENSP00000351605	9606.ENSP00000418754	0	0	0	0	0.081	0.129	0	0.719	0.756
GANAB	MLEC	9606.ENSP00000340466	9606.ENSP00000228506	0	0	0	0	0.183	0	0.75	0.138	0.808
GANAB	PDIA4	9606.ENSP00000340466	9606.ENSP00000499129	0	0	0	0	0.189	0.299	0	0.542	0.717
GANAB	PRKCSH	9606.ENSP00000340466	9606.ENSP00000466134	0	0	0	0	0.41	0.996	0.9	0.934	0.999
GAPDH	SNAI2	9606.ENSP00000380070	9606.ENSP00000020945	0	0	0	0	0	0	0	0.712	0.712
GAPDH	HMOX1	9606.ENSP00000380070	9606.ENSP00000216117	0.044	0	0	0	0.056	0	0	0.754	0.759
GAPDH	SERPINE1	9606.ENSP00000380070	9606.ENSP00000223095	0	0	0	0	0.06	0	0	0.739	0.745
GAPDH	RPL19	9606.ENSP00000380070	9606.ENSP00000225430	0	0	0	0	0.236	0	0	0.706	0.766
GAPDH	HSPE1	9606.ENSP00000380070	9606.ENSP00000233893	0	0	0	0	0.155	0	0	0.662	0.702
GAPDH	RHEB	9606.ENSP00000380070	9606.ENSP00000262187	0	0	0	0	0.063	0.071	0	0.944	0.947
GAPDH	HPRT1	9606.ENSP00000380070	9606.ENSP00000298556	0	0	0	0	0.319	0	0	0.851	0.894
GAPDH	MRPL13	9606.ENSP00000380070	9606.ENSP00000306548	0	0	0	0	0.192	0.098	0	0.947	0.958
GAPDH	PKM	9606.ENSP00000380070	9606.ENSP00000320171	0.079	0	0	0	0.611	0.363	0	0.83	0.956
GAPDH	SHMT2	9606.ENSP00000380070	9606.ENSP00000333667	0.057	0	0	0	0.231	0.094	0	0.893	0.92
GAPDH	NME1	9606.ENSP00000380070	9606.ENSP00000337060	0.045	0	0	0	0.21	0	0	0.634	0.7
GAPDH	TUBB	9606.ENSP00000380070	9606.ENSP00000339001	0	0	0	0	0.267	0.155	0	0.621	0.745
GAPDH	PLAUR	9606.ENSP00000380070	9606.ENSP00000339328	0	0	0	0	0.067	0	0	0.804	0.809
GAPDH	PARP1	9606.ENSP00000380070	9606.ENSP00000355759	0	0	0	0	0.081	0.091	0	0.772	0.793
GAPDH	HSP90AB1	9606.ENSP00000380070	9606.ENSP00000360609	0	0	0	0	0.359	0.242	0	0.757	0.872
GAPDH	HDAC1	9606.ENSP00000380070	9606.ENSP00000362649	0	0	0	0	0.056	0	0	0.758	0.762
GAPDH	HSPA1B	9606.ENSP00000380070	9606.ENSP00000364801	0.045	0	0	0	0.064	0.107	0	0.689	0.719
GAPDH	TFRC	9606.ENSP00000380070	9606.ENSP00000376197	0	0	0	0	0.104	0	0	0.736	0.753
GAPDH	ITGB1	9606.ENSP00000380070	9606.ENSP00000379350	0	0	0	0	0.049	0	0	0.768	0.77
GAPDH	SLC2A1	9606.ENSP00000380070	9606.ENSP00000416293	0	0	0	0	0.121	0.087	0.217	0.631	0.737
GAPDH	UBB	9606.ENSP00000380070	9606.ENSP00000478771	0	0	0	0	0.785	0.096	0	0.381	0.869
GAPDH	HSPA8	9606.ENSP00000380070	9606.ENSP00000437125	0.045	0	0	0	0.643	0.241	0	0.953	0.986
GAPDH	GPI	9606.ENSP00000380070	9606.ENSP00000405573	0.115	0	0	0	0.736	0	0.8	0.921	0.995
GART	SHMT2	9606.ENSP00000371253	9606.ENSP00000333667	0.322	0	0	0	0.966	0.107	0.978	0.68	0.999
GART	GMPS	9606.ENSP00000371253	9606.ENSP00000419851	0.356	0	0	0	0.587	0	0	0.784	0.937
GART	MTHFD2	9606.ENSP00000371253	9606.ENSP00000377617	0.322	0.344	0	0	0.848	0	0.983	0.949	0.999
GART	PAICS	9606.ENSP00000371253	9606.ENSP00000382595	0.356	0	0.276	0	0.976	0.55	0.983	0.922	0.999
GBP1	OAS3	9606.ENSP00000359504	9606.ENSP00000228928	0	0	0	0	0.457	0	0	0.583	0.764
GBP1	OASL	9606.ENSP00000359504	9606.ENSP00000257570	0	0	0	0	0.35	0	0	0.596	0.727
GBP1	RTP4	9606.ENSP00000359504	9606.ENSP00000259030	0	0	0	0	0.492	0	0	0.644	0.811
GBP1	UBE2L6	9606.ENSP00000359504	9606.ENSP00000287156	0	0	0	0	0.531	0	0	0.4	0.706
GBP1	ISG20	9606.ENSP00000359504	9606.ENSP00000306565	0	0	0	0	0.206	0	0	0.739	0.784
GBP1	PARP9	9606.ENSP00000359504	9606.ENSP00000353512	0	0	0	0	0.716	0	0	0.372	0.814
GBP1	STAT1	9606.ENSP00000359504	9606.ENSP00000354394	0	0	0	0	0.79	0	0.5	0.734	0.969
GBP1	XAF1	9606.ENSP00000359504	9606.ENSP00000354822	0	0	0	0	0.488	0	0	0.442	0.702
GBP1	HLA-B	9606.ENSP00000359504	9606.ENSP00000399168	0	0	0	0	0.293	0	0	0.641	0.735
GBP1	IFI35	9606.ENSP00000359504	9606.ENSP00000395590	0	0	0	0	0.48	0	0	0.518	0.738
GBP1	PSMB9	9606.ENSP00000359504	9606.ENSP00000363993	0	0	0	0	0.567	0	0	0.435	0.745
GBP1	IFI44L	9606.ENSP00000359504	9606.ENSP00000359787	0	0	0	0	0.476	0	0	0.581	0.771
GBP1	IFIT1	9606.ENSP00000359504	9606.ENSP00000360869	0	0	0	0	0.37	0	0	0.735	0.826
GBP1	IFI44	9606.ENSP00000359504	9606.ENSP00000359783	0	0	0	0	0.525	0	0	0.729	0.865
GBP1	MX1	9606.ENSP00000359504	9606.ENSP00000381601	0	0	0	0	0.382	0	0	0.791	0.865
GBP1	IFIH1	9606.ENSP00000359504	9606.ENSP00000497271	0	0	0	0	0.647	0.074	0	0.636	0.87
GBP1	IFIT3	9606.ENSP00000359504	9606.ENSP00000360876	0	0	0	0	0.644	0	0	0.721	0.896
GDI1	RAB11A	9606.ENSP00000394071	9606.ENSP00000261890	0	0	0	0	0.093	0.769	0	0.45	0.874
GDI1	RAB5A	9606.ENSP00000394071	9606.ENSP00000273047	0	0	0	0	0.093	0.731	0.5	0.475	0.927
GDI1	RAB4A	9606.ENSP00000394071	9606.ENSP00000355651	0	0	0	0	0.052	0.742	0	0.353	0.828
GDI1	RAB9A	9606.ENSP00000394071	9606.ENSP00000420127	0	0	0	0	0.042	0.816	0.5	0.273	0.927
GJB2	GJB6	9606.ENSP00000372295	9606.ENSP00000494468	0	0	0.051	0.978	0.261	0	0.36	0.981	0.99
GMPS	HPRT1	9606.ENSP00000419851	9606.ENSP00000298556	0.12	0	0	0	0.17	0	0.9	0.665	0.972
GMPS	GTPBP4	9606.ENSP00000419851	9606.ENSP00000354040	0	0	0	0	0.739	0	0	0.07	0.747
GMPS	NOP56	9606.ENSP00000419851	9606.ENSP00000370589	0	0	0	0	0.811	0	0	0.102	0.823
GMPS	MTHFD2	9606.ENSP00000419851	9606.ENSP00000377617	0.119	0	0	0	0.211	0	0	0.706	0.778
GMPS	PAICS	9606.ENSP00000419851	9606.ENSP00000382595	0.231	0	0	0	0.519	0	0	0.626	0.85
GMPS	IAH1	9606.ENSP00000419851	9606.ENSP00000417580	0.057	0	0	0	0.053	0	0.809	0.349	0.874
GNPDA1	GPI	9606.ENSP00000423674	9606.ENSP00000405573	0.111	0	0	0	0.13	0	0.915	0.489	0.962
GNPDA1	NAGK	9606.ENSP00000423674	9606.ENSP00000477639	0.095	0	0	0	0.131	0	0.414	0.623	0.803
GOPC	STX6	9606.ENSP00000357484	9606.ENSP00000258301	0	0	0	0	0.06	0.124	0	0.967	0.97
GPC1	MUC1	9606.ENSP00000264039	9606.ENSP00000484824	0	0	0	0	0.059	0	0	0.744	0.748
GPI	IMPA2	9606.ENSP00000405573	9606.ENSP00000269159	0.057	0	0	0	0.068	0	0.792	0.347	0.864
GPI	PKM	9606.ENSP00000405573	9606.ENSP00000320171	0.111	0	0	0	0.758	0	0.823	0.685	0.986
GPX3	HMOX1	9606.ENSP00000373477	9606.ENSP00000216117	0	0	0	0	0.06	0.067	0	0.836	0.844
GPX3	GSTO1	9606.ENSP00000373477	9606.ENSP00000358727	0	0	0	0	0.062	0	0.65	0.49	0.818
GPX3	GSTA4	9606.ENSP00000373477	9606.ENSP00000360002	0	0	0	0	0.071	0	0.65	0.523	0.831
GPX3	SELENOT	9606.ENSP00000373477	9606.ENSP00000418910	0	0	0	0	0.042	0	0	0.738	0.738
GRPEL2	HSPE1	9606.ENSP00000329558	9606.ENSP00000233893	0.117	0	0	0	0.832	0.12	0	0.55	0.933
GRPEL2	HSPA8	9606.ENSP00000329558	9606.ENSP00000437125	0.057	0	0	0	0.367	0.306	0	0.49	0.76
GRPEL2	TIMM17A	9606.ENSP00000329558	9606.ENSP00000356256	0	0	0	0	0.147	0	0.54	0.441	0.761
GSDMD	PYCARD	9606.ENSP00000433209	9606.ENSP00000247470	0	0	0	0	0.087	0	0.72	0.783	0.939
GSTA4	GSTO1	9606.ENSP00000360002	9606.ENSP00000358727	0	0	0	0	0.106	0.232	0.65	0.636	0.901
GSTK1	GSTO1	9606.ENSP00000431049	9606.ENSP00000358727	0	0	0	0	0.081	0	0	0.699	0.711
GTF2I	HDAC1	9606.ENSP00000460070	9606.ENSP00000362649	0	0	0	0	0.097	0.292	0	0.766	0.837
GTF2I	KDM1A	9606.ENSP00000460070	9606.ENSP00000383042	0	0	0	0	0.06	0.292	0	0.804	0.858
GTPBP4	RPL19	9606.ENSP00000354040	9606.ENSP00000225430	0	0	0	0	0.075	0.978	0	0.109	0.98
GTPBP4	NIP7	9606.ENSP00000354040	9606.ENSP00000254940	0	0	0	0	0.863	0.943	0	0.595	0.996
GTPBP4	IMP4	9606.ENSP00000354040	9606.ENSP00000259239	0	0	0	0	0.851	0	0	0.065	0.855
GTPBP4	RPL35	9606.ENSP00000354040	9606.ENSP00000259469	0	0	0	0	0.119	0.979	0	0.359	0.987
GTPBP4	RPL8	9606.ENSP00000354040	9606.ENSP00000262584	0	0	0	0	0.114	0.936	0	0.298	0.957
GTPBP4	P2RY1	9606.ENSP00000354040	9606.ENSP00000304767	0	0	0	0	0.533	0.499	0	0	0.756
GTPBP4	RPL7	9606.ENSP00000354040	9606.ENSP00000339795	0	0	0	0	0.652	0.946	0	0.301	0.985
GTPBP4	RPL22	9606.ENSP00000354040	9606.ENSP00000346088	0	0	0	0	0.058	0.959	0	0.077	0.962
GTPBP4	NOLC1	9606.ENSP00000354040	9606.ENSP00000385410	0	0	0	0	0.684	0.07	0	0.208	0.747
GTPBP4	IFI35	9606.ENSP00000354040	9606.ENSP00000395590	0	0	0	0	0.109	0.743	0	0.106	0.777
GTPBP4	NOP56	9606.ENSP00000354040	9606.ENSP00000370589	0	0	0	0	0.872	0.467	0	0.203	0.941
GTPBP4	WDR18	9606.ENSP00000354040	9606.ENSP00000476117	0	0	0	0	0.616	0.792	0	0.394	0.947
GTPBP4	RPL30	9606.ENSP00000354040	9606.ENSP00000428085	0	0	0	0	0.093	0.979	0	0.05	0.98
HBP1	RMND5A	9606.ENSP00000222574	9606.ENSP00000283632	0	0	0	0	0.083	0.698	0	0.218	0.764
HDAC1	SNAI2	9606.ENSP00000362649	9606.ENSP00000020945	0	0	0	0	0	0.625	0.5	0.628	0.924
HDAC1	PFN2	9606.ENSP00000362649	9606.ENSP00000239940	0	0	0	0	0.064	0.06	0	0.786	0.795
HDAC1	TRIM28	9606.ENSP00000362649	9606.ENSP00000253024	0	0	0	0	0.187	0.722	0	0.87	0.968
HDAC1	MBD2	9606.ENSP00000362649	9606.ENSP00000256429	0	0	0	0	0.073	0.989	0.54	0.81	0.999
HDAC1	PML	9606.ENSP00000362649	9606.ENSP00000268058	0	0	0	0	0.074	0.785	0.4	0.29	0.903
HDAC1	NONO	9606.ENSP00000362649	9606.ENSP00000276079	0	0	0	0	0.407	0.621	0	0.23	0.812
HDAC1	RUVBL1	9606.ENSP00000362649	9606.ENSP00000318297	0	0	0	0	0.103	0.071	0.5	0.579	0.801
HDAC1	TGIF1	9606.ENSP00000362649	9606.ENSP00000327959	0	0	0	0	0.08	0.628	0.5	0.129	0.831
HDAC1	SINHCAF	9606.ENSP00000362649	9606.ENSP00000337477	0	0	0	0	0.062	0.778	0.72	0.513	0.967
HDAC1	STAT1	9606.ENSP00000362649	9606.ENSP00000354394	0	0	0	0	0.049	0.318	0	0.957	0.969
HDAC1	PARP1	9606.ENSP00000362649	9606.ENSP00000355759	0	0	0	0	0.124	0.647	0	0.701	0.9
HDAC1	PRDM1	9606.ENSP00000362649	9606.ENSP00000358092	0	0	0	0	0	0.51	0	0.579	0.785
HDAC1	HSP90AB1	9606.ENSP00000362649	9606.ENSP00000360609	0	0	0	0	0.078	0.091	0	0.727	0.751
HDAC1	HSF1	9606.ENSP00000362649	9606.ENSP00000431512	0	0	0	0	0.062	0.514	0	0.44	0.722
HDAC1	SLBP	9606.ENSP00000362649	9606.ENSP00000417686	0	0	0	0	0.077	0	0	0.759	0.768
HDAC1	SERPINB5	9606.ENSP00000362649	9606.ENSP00000372221	0	0	0	0	0	0.474	0	0.598	0.779
HDAC1	TBL1XR1	9606.ENSP00000362649	9606.ENSP00000405574	0	0	0	0	0.076	0.367	0.5	0.649	0.883
HDAC1	PRMT1	9606.ENSP00000362649	9606.ENSP00000406162	0	0	0	0	0.082	0.309	0.5	0.743	0.907
HDAC1	RUVBL2	9606.ENSP00000362649	9606.ENSP00000473172	0	0	0	0	0.116	0.635	0	0.846	0.946
HDAC1	KDM1A	9606.ENSP00000362649	9606.ENSP00000383042	0	0	0	0	0.176	0.942	0.4	0.998	0.999
HDDC2	METTL5	9606.ENSP00000381220	9606.ENSP00000260953	0	0	0	0	0.792	0	0	0	0.792
HEBP2	UXT	9606.ENSP00000475750	9606.ENSP00000337393	0	0	0	0	0.072	0	0	0.864	0.868
HERC6	USP18	9606.ENSP00000264346	9606.ENSP00000215794	0	0	0	0	0.783	0	0	0.568	0.902
HERC6	OAS3	9606.ENSP00000264346	9606.ENSP00000228928	0	0	0	0	0.785	0	0	0.497	0.887
HERC6	OASL	9606.ENSP00000264346	9606.ENSP00000257570	0	0	0	0	0.674	0.067	0	0.44	0.815
HERC6	RTP4	9606.ENSP00000264346	9606.ENSP00000259030	0	0	0	0	0.5	0	0	0.532	0.756
HERC6	PARP12	9606.ENSP00000264346	9606.ENSP00000263549	0	0	0	0	0.637	0	0	0.416	0.779
HERC6	IFI27	9606.ENSP00000264346	9606.ENSP00000483430	0	0	0	0	0.522	0	0	0.448	0.724
HERC6	IRF9	9606.ENSP00000264346	9606.ENSP00000380073	0	0	0	0	0.428	0	0	0.582	0.751
HERC6	IFI35	9606.ENSP00000264346	9606.ENSP00000395590	0	0	0	0	0.633	0	0	0.416	0.776
HERC6	IFI6	9606.ENSP00000264346	9606.ENSP00000342513	0	0	0	0	0.631	0	0	0.479	0.799
HERC6	XAF1	9606.ENSP00000264346	9606.ENSP00000354822	0	0	0	0	0.769	0.074	0	0.419	0.864
HERC6	IFIH1	9606.ENSP00000264346	9606.ENSP00000497271	0	0	0	0	0.786	0	0	0.401	0.866
HERC6	UBE2L6	9606.ENSP00000264346	9606.ENSP00000287156	0	0	0	0	0.31	0.483	0	0.66	0.868
HERC6	IFIT3	9606.ENSP00000264346	9606.ENSP00000360876	0	0	0	0	0.779	0	0	0.476	0.879
HERC6	IFIT1	9606.ENSP00000264346	9606.ENSP00000360869	0	0	0	0	0.78	0	0	0.487	0.882
HERC6	IFI44L	9606.ENSP00000264346	9606.ENSP00000359787	0	0	0	0	0.788	0	0	0.474	0.883
HERC6	MX1	9606.ENSP00000264346	9606.ENSP00000381601	0	0	0	0	0.777	0	0	0.512	0.887
HERC6	IFI44	9606.ENSP00000264346	9606.ENSP00000359783	0	0	0	0	0.792	0	0	0.578	0.908
HEXB	NAGK	9606.ENSP00000261416	9606.ENSP00000477639	0.095	0	0	0	0.11	0	0.9	0.055	0.913
HLA-A	STAT1	9606.ENSP00000379873	9606.ENSP00000354394	0	0	0	0	0.267	0	0.5	0.419	0.768
HLA-A	PSMB9	9606.ENSP00000379873	9606.ENSP00000363993	0	0	0	0	0.429	0	0	0.62	0.773
HLA-A	PSMB8	9606.ENSP00000379873	9606.ENSP00000364016	0	0	0	0	0.463	0	0	0.727	0.847
HLA-A	HLA-C	9606.ENSP00000379873	9606.ENSP00000365402	0	0	0.05	0.98	0.772	0.596	0.9	0.848	0.998
HLA-A	LSP1	9606.ENSP00000379873	9606.ENSP00000371194	0	0	0	0	0.125	0.9	0	0.099	0.914
HLA-A	IRF9	9606.ENSP00000379873	9606.ENSP00000380073	0	0	0	0	0.3	0	0.5	0.22	0.703
HLA-A	RAB9A	9606.ENSP00000379873	9606.ENSP00000420127	0	0	0	0	0.053	0.903	0	0	0.904
HLA-A	TAPBP	9606.ENSP00000379873	9606.ENSP00000404833	0	0.001	0	0	0.166	0.961	0.9	0.691	0.998
HLA-A	HLA-B	9606.ENSP00000379873	9606.ENSP00000399168	0	0	0.049	0.982	0.999	0.316	0.9	0.823	0.999
HLA-B	STAT1	9606.ENSP00000399168	9606.ENSP00000354394	0	0	0	0	0.318	0.223	0.5	0.391	0.817
HLA-B	PSMB9	9606.ENSP00000399168	9606.ENSP00000363993	0	0	0	0	0.537	0	0	0.582	0.798
HLA-B	PSMB8	9606.ENSP00000399168	9606.ENSP00000364016	0	0	0	0	0.77	0	0	0.525	0.886
HLA-B	HLA-C	9606.ENSP00000399168	9606.ENSP00000365402	0	0	0.049	0.982	0.782	0.605	0.9	0.869	0.998
HLA-B	IRF9	9606.ENSP00000399168	9606.ENSP00000380073	0	0	0	0	0.337	0	0.5	0.223	0.719
HLA-B	TAPBP	9606.ENSP00000399168	9606.ENSP00000404833	0	0.001	0	0	0.225	0.908	0.9	0.802	0.998
HLA-C	STAT1	9606.ENSP00000365402	9606.ENSP00000354394	0	0	0	0	0.146	0	0.5	0.589	0.809
HLA-C	PSMB8	9606.ENSP00000365402	9606.ENSP00000364016	0	0	0	0	0.333	0	0	0.686	0.781
HLA-C	TAPBP	9606.ENSP00000365402	9606.ENSP00000404833	0	0.001	0	0	0.138	0.132	0.9	0.786	0.981
HMGN2	RPL19	9606.ENSP00000355228	9606.ENSP00000225430	0	0	0	0	0.637	0.741	0	0.277	0.926
HMGN2	RPS4Y1	9606.ENSP00000355228	9606.ENSP00000250784	0	0	0	0	0.523	0.474	0	0.12	0.759
HMGN2	RPL35	9606.ENSP00000355228	9606.ENSP00000259469	0.106	0	0	0	0.699	0.745	0	0.251	0.941
HMGN2	RPL8	9606.ENSP00000355228	9606.ENSP00000262584	0.07	0	0	0	0.704	0.741	0	0.185	0.934
HMGN2	RPS3	9606.ENSP00000355228	9606.ENSP00000278572	0.106	0	0	0	0.709	0.743	0	0.251	0.943
HMGN2	MRPL17	9606.ENSP00000355228	9606.ENSP00000288937	0.098	0	0	0	0.683	0.624	0	0.251	0.908
HMGN2	RPS23	9606.ENSP00000355228	9606.ENSP00000296674	0.086	0	0	0	0.614	0.719	0	0.194	0.909
HMGN2	MRPL13	9606.ENSP00000355228	9606.ENSP00000306548	0.048	0	0	0	0.546	0.452	0	0.166	0.776
HMGN2	IMP3	9606.ENSP00000355228	9606.ENSP00000326981	0.082	0	0	0	0.594	0.497	0	0.194	0.828
HMGN2	RPL7	9606.ENSP00000355228	9606.ENSP00000339795	0.061	0	0	0	0.496	0.474	0	0.174	0.767
HMGN2	RPL22	9606.ENSP00000355228	9606.ENSP00000346088	0	0	0	0	0.36	0.509	0	0.204	0.728
HMGN2	MRPL21	9606.ENSP00000355228	9606.ENSP00000354580	0.061	0	0	0	0.685	0.624	0	0.251	0.905
HMGN2	RSRC1	9606.ENSP00000355228	9606.ENSP00000481697	0.057	0	0	0	0.389	0.509	0	0.167	0.732
HMGN2	MRPS15	9606.ENSP00000355228	9606.ENSP00000362208	0.069	0	0	0	0.541	0.452	0	0.166	0.778
HMGN2	RPS5	9606.ENSP00000355228	9606.ENSP00000472985	0.07	0	0	0	0.55	0.474	0	0.166	0.792
HMGN2	IFI35	9606.ENSP00000355228	9606.ENSP00000395590	0	0	0	0	0.591	0.51	0	0.137	0.812
HMGN2	MRPS6	9606.ENSP00000355228	9606.ENSP00000382250	0.07	0	0	0	0.683	0.624	0	0.251	0.906
HMGN2	MRPL36	9606.ENSP00000355228	9606.ENSP00000423399	0.094	0	0	0	0.681	0.624	0	0.249	0.907
HMGN2	RPS7	9606.ENSP00000355228	9606.ENSP00000495273	0	0	0	0	0.612	0.746	0	0.132	0.907
HMGN2	RPL30	9606.ENSP00000355228	9606.ENSP00000428085	0	0	0	0	0.69	0.632	0	0.269	0.909
HMGN2	RPL24	9606.ENSP00000355228	9606.ENSP00000377640	0	0	0	0	0.694	0.695	0	0.218	0.92
HMGN4	RPL19	9606.ENSP00000366798	9606.ENSP00000225430	0	0	0	0	0.61	0.741	0	0.277	0.92
HMGN4	RPS4Y1	9606.ENSP00000366798	9606.ENSP00000250784	0	0	0	0	0.523	0.474	0	0.12	0.76
HMGN4	RPL35	9606.ENSP00000366798	9606.ENSP00000259469	0.106	0	0	0	0.688	0.745	0	0.251	0.939
HMGN4	RPL8	9606.ENSP00000366798	9606.ENSP00000262584	0.07	0	0	0	0.687	0.788	0	0.185	0.943
HMGN4	RPS3	9606.ENSP00000366798	9606.ENSP00000278572	0.106	0	0	0	0.687	0.743	0	0.251	0.938
HMGN4	MRPL17	9606.ENSP00000366798	9606.ENSP00000288937	0.098	0	0	0	0.686	0.624	0	0.251	0.909
HMGN4	RPS23	9606.ENSP00000366798	9606.ENSP00000296674	0.086	0	0	0	0.602	0.719	0	0.194	0.906
HMGN4	MRPL13	9606.ENSP00000366798	9606.ENSP00000306548	0.048	0	0	0	0.542	0.452	0	0.166	0.774
HMGN4	IMP3	9606.ENSP00000366798	9606.ENSP00000326981	0.082	0	0	0	0.609	0.497	0	0.194	0.835
HMGN4	RPL7	9606.ENSP00000366798	9606.ENSP00000339795	0.061	0	0	0	0.419	0.474	0	0.174	0.731
HMGN4	RPL22	9606.ENSP00000366798	9606.ENSP00000346088	0	0	0	0	0.355	0.509	0	0.204	0.726
HMGN4	MRPL21	9606.ENSP00000366798	9606.ENSP00000354580	0.061	0	0	0	0.683	0.624	0	0.251	0.905
HMGN4	MRPS15	9606.ENSP00000366798	9606.ENSP00000362208	0.069	0	0	0	0.55	0.452	0	0.166	0.783
HMGN4	RSRC1	9606.ENSP00000366798	9606.ENSP00000481697	0.057	0	0	0	0.389	0.509	0	0.167	0.732
HMGN4	RPS5	9606.ENSP00000366798	9606.ENSP00000472985	0.07	0	0	0	0.543	0.474	0	0.166	0.788
HMGN4	IFI35	9606.ENSP00000366798	9606.ENSP00000395590	0	0	0	0	0.593	0.51	0	0.137	0.813
HMGN4	RPS7	9606.ENSP00000366798	9606.ENSP00000495273	0	0	0	0	0.602	0.746	0	0.132	0.904
HMGN4	RPL30	9606.ENSP00000366798	9606.ENSP00000428085	0	0	0	0	0.68	0.632	0	0.269	0.906
HMGN4	MRPS6	9606.ENSP00000366798	9606.ENSP00000382250	0.07	0	0	0	0.689	0.624	0	0.251	0.907
HMGN4	MRPL36	9606.ENSP00000366798	9606.ENSP00000423399	0.094	0	0	0	0.685	0.624	0	0.249	0.908
HMGN4	RPL24	9606.ENSP00000366798	9606.ENSP00000377640	0	0	0	0	0.683	0.695	0	0.218	0.917
HNRNPA2B1	SNRPD3	9606.ENSP00000346694	9606.ENSP00000215829	0	0	0	0	0.677	0.259	0	0.171	0.784
HNRNPA2B1	PABPN1	9606.ENSP00000346694	9606.ENSP00000216727	0	0	0.244	0	0.493	0.137	0	0.27	0.726
HNRNPA2B1	SNRPF	9606.ENSP00000346694	9606.ENSP00000266735	0	0	0	0	0.689	0.27	0	0.174	0.796
HNRNPA2B1	NONO	9606.ENSP00000346694	9606.ENSP00000276079	0	0	0	0	0.487	0	0	0.838	0.913
HNRNPA2B1	SNRPD1	9606.ENSP00000346694	9606.ENSP00000300413	0	0	0	0	0.644	0.365	0	0.249	0.815
HNRNPA2B1	NCL	9606.ENSP00000346694	9606.ENSP00000318195	0	0	0.134	0.626	0.8	0.114	0	0.503	0.913
HNRNPA2B1	PKM	9606.ENSP00000346694	9606.ENSP00000320171	0	0	0	0	0.086	0	0	0.788	0.797
HNRNPA2B1	SNRPD2	9606.ENSP00000346694	9606.ENSP00000342374	0	0	0	0	0.672	0.253	0	0.173	0.779
HNRNPA2B1	PTMA	9606.ENSP00000346694	9606.ENSP00000344547	0	0	0	0	0.539	0.467	0	0.124	0.766
HNRNPA2B1	KHSRP	9606.ENSP00000346694	9606.ENSP00000381216	0	0	0	0	0.471	0.045	0	0.526	0.74
HNRNPA2B1	HSP90AB1	9606.ENSP00000346694	9606.ENSP00000360609	0	0	0	0	0.44	0.091	0	0.57	0.762
HNRNPA2B1	SRSF8	9606.ENSP00000346694	9606.ENSP00000480140	0	0	0.487	0	0.08	0.126	0.4	0.248	0.78
HNRNPA2B1	SNRPG	9606.ENSP00000346694	9606.ENSP00000393388	0	0	0	0	0.663	0.279	0	0.198	0.788
HNRNPA2B1	ILF2	9606.ENSP00000346694	9606.ENSP00000355011	0	0	0	0	0.752	0.208	0	0.253	0.841
HNRNPA2B1	SSB	9606.ENSP00000346694	9606.ENSP00000386636	0	0	0	0	0.754	0	0	0.392	0.844
HNRNPA2B1	IGF2BP2	9606.ENSP00000346694	9606.ENSP00000410242	0	0	0	0	0.049	0.359	0	0.826	0.884
HNRNPA2B1	HNRNPR	9606.ENSP00000346694	9606.ENSP00000363745	0	0	0	0.582	0.744	0.257	0.4	0.41	0.923
HNRNPA2B1	HNRNPF	9606.ENSP00000346694	9606.ENSP00000400433	0	0	0	0	0.718	0.292	0.4	0.892	0.985
HNRNPA2B1	PTBP1	9606.ENSP00000346694	9606.ENSP00000349428	0	0	0	0	0.668	0.474	0.4	0.943	0.993
HNRNPA2B1	ILF3	9606.ENSP00000346694	9606.ENSP00000404121	0	0	0	0	0.769	0.626	0	0.94	0.994
HNRNPF	NCL	9606.ENSP00000400433	9606.ENSP00000318195	0	0	0	0	0.255	0.045	0	0.756	0.811
HNRNPF	NCBP2	9606.ENSP00000400433	9606.ENSP00000326806	0	0	0	0	0.194	0.681	0.5	0.477	0.923
HNRNPF	SNRPD2	9606.ENSP00000400433	9606.ENSP00000342374	0	0	0	0	0.671	0.091	0	0.16	0.727
HNRNPF	PTBP1	9606.ENSP00000400433	9606.ENSP00000349428	0	0	0	0	0.769	0.071	0.4	0.608	0.942
HNRNPF	ILF2	9606.ENSP00000400433	9606.ENSP00000355011	0	0	0	0	0.588	0.045	0	0.662	0.855
HNRNPF	MAGOH	9606.ENSP00000400433	9606.ENSP00000360525	0	0	0	0	0.295	0.593	0	0.194	0.748
HNRNPF	HNRNPR	9606.ENSP00000400433	9606.ENSP00000363745	0	0	0	0	0.666	0.209	0.4	0.547	0.918
HNRNPF	KHSRP	9606.ENSP00000400433	9606.ENSP00000381216	0	0	0	0	0.539	0.367	0	0.87	0.959
HNRNPF	ILF3	9606.ENSP00000400433	9606.ENSP00000404121	0	0	0	0	0.619	0.045	0	0.269	0.711
HNRNPR	SNRPD3	9606.ENSP00000363745	9606.ENSP00000215829	0	0	0	0	0.724	0.188	0	0.372	0.847
HNRNPR	SNRPF	9606.ENSP00000363745	9606.ENSP00000266735	0	0	0	0	0.762	0.193	0	0.095	0.811
HNRNPR	SNRPD1	9606.ENSP00000363745	9606.ENSP00000300413	0	0	0	0	0.63	0.072	0	0.246	0.718
HNRNPR	SNRPD2	9606.ENSP00000363745	9606.ENSP00000342374	0	0	0	0	0.663	0.072	0	0.149	0.71
HNRNPR	PTBP1	9606.ENSP00000363745	9606.ENSP00000349428	0	0	0	0	0.689	0.051	0.4	0.381	0.875
HNRNPR	ILF2	9606.ENSP00000363745	9606.ENSP00000355011	0	0	0	0	0.737	0.626	0	0.328	0.928
HNRNPR	SNRPG	9606.ENSP00000363745	9606.ENSP00000393388	0	0	0	0	0.707	0	0	0.069	0.715
HNRNPR	PRMT1	9606.ENSP00000363745	9606.ENSP00000406162	0	0	0	0	0.122	0.692	0	0.205	0.766
HNRNPR	SSB	9606.ENSP00000363745	9606.ENSP00000386636	0	0	0	0	0.77	0.096	0	0.064	0.788
HNRNPR	KHSRP	9606.ENSP00000363745	9606.ENSP00000381216	0	0	0	0	0.436	0	0	0.803	0.884
HNRNPR	ILF3	9606.ENSP00000363745	9606.ENSP00000404121	0	0	0	0	0.76	0.611	0	0.254	0.924
HSF1	HSPB1	9606.ENSP00000431512	9606.ENSP00000248553	0	0	0	0	0.131	0.613	0	0.725	0.899
HSF1	SDF2L1	9606.ENSP00000431512	9606.ENSP00000248958	0	0	0	0	0.05	0.049	0.72	0	0.724
HSF1	HSPB8	9606.ENSP00000431512	9606.ENSP00000281938	0	0	0	0	0	0	0.72	0.335	0.805
HSF1	STIP1	9606.ENSP00000431512	9606.ENSP00000351646	0	0	0	0	0.056	0.107	0.72	0.365	0.83
HSF1	HSP90AB1	9606.ENSP00000431512	9606.ENSP00000360609	0	0	0	0	0.067	0.438	0.72	0.957	0.992
HSF1	HSPA1B	9606.ENSP00000431512	9606.ENSP00000364801	0	0	0	0	0	0.73	0.5	0.624	0.944
HSF1	HSPA1A	9606.ENSP00000431512	9606.ENSP00000364802	0	0	0	0	0.045	0.297	0.5	0.444	0.788
HSF1	HSPA2	9606.ENSP00000431512	9606.ENSP00000378199	0	0	0	0	0.047	0.335	0.5	0.265	0.736
HSF1	HSPA8	9606.ENSP00000431512	9606.ENSP00000437125	0	0	0	0	0.049	0.706	0.54	0.512	0.928
HSP90AB1	MYH9	9606.ENSP00000360609	9606.ENSP00000216181	0	0	0	0	0.065	0.42	0	0.628	0.78
HSP90AB1	HSPE1	9606.ENSP00000360609	9606.ENSP00000233893	0	0	0	0	0.642	0.228	0	0.761	0.928
HSP90AB1	HSPB1	9606.ENSP00000360609	9606.ENSP00000248553	0	0	0	0	0.351	0	0	0.929	0.952
HSP90AB1	SDF2L1	9606.ENSP00000360609	9606.ENSP00000248958	0	0	0	0	0.097	0.072	0.72	0.152	0.774
HSP90AB1	RAB11A	9606.ENSP00000360609	9606.ENSP00000261890	0.042	0	0	0	0.085	0.112	0	0.745	0.775
HSP90AB1	RPL8	9606.ENSP00000360609	9606.ENSP00000262584	0	0	0	0	0.36	0.141	0	0.564	0.739
HSP90AB1	RPS3	9606.ENSP00000360609	9606.ENSP00000278572	0	0	0	0	0.405	0.101	0	0.62	0.779
HSP90AB1	HSPB8	9606.ENSP00000360609	9606.ENSP00000281938	0	0	0	0	0.103	0	0.72	0.811	0.948
HSP90AB1	PRKDC	9606.ENSP00000360609	9606.ENSP00000313420	0	0	0	0	0.092	0.208	0	0.654	0.73
HSP90AB1	RUVBL1	9606.ENSP00000360609	9606.ENSP00000318297	0	0	0	0	0.275	0.1	0.54	0.914	0.97
HSP90AB1	STIP1	9606.ENSP00000360609	9606.ENSP00000351646	0	0	0	0	0.77	0.958	0.72	0.997	0.999
HSP90AB1	STAT1	9606.ENSP00000360609	9606.ENSP00000354394	0	0	0	0	0.102	0.164	0	0.793	0.831
HSP90AB1	PFDN2	9606.ENSP00000360609	9606.ENSP00000356989	0	0	0	0	0.304	0.071	0.54	0.309	0.766
HSP90AB1	PSMA7	9606.ENSP00000360609	9606.ENSP00000359910	0	0	0	0	0.314	0.063	0	0.638	0.747
HSP90AB1	YWHAQ	9606.ENSP00000360609	9606.ENSP00000371267	0	0	0	0	0.176	0.177	0	0.64	0.735
HSP90AB1	HSPA2	9606.ENSP00000360609	9606.ENSP00000378199	0	0.002	0	0	0.309	0.314	0.5	0.626	0.899
HSP90AB1	RUVBL2	9606.ENSP00000360609	9606.ENSP00000473172	0	0	0	0	0.199	0.242	0.54	0.803	0.937
HSP90AB1	HSPA1A	9606.ENSP00000360609	9606.ENSP00000364802	0	0.002	0	0	0.343	0.314	0.5	0.878	0.969
HSP90AB1	HSPA1B	9606.ENSP00000360609	9606.ENSP00000364801	0	0.002	0	0	0.383	0.516	0.5	0.946	0.991
HSP90AB1	HSPA8	9606.ENSP00000360609	9606.ENSP00000437125	0	0.002	0	0	0.831	0.807	0.54	0.999	0.999
HSPA1A	HSPE1	9606.ENSP00000364802	9606.ENSP00000233893	0.059	0	0	0	0.426	0.091	0	0.666	0.814
HSPA1A	HSPB1	9606.ENSP00000364802	9606.ENSP00000248553	0	0	0	0	0.375	0.091	0.8	0.826	0.977
HSPA1A	STIP1	9606.ENSP00000364802	9606.ENSP00000351646	0	0	0	0	0.226	0.48	0.5	0.683	0.927
HSPA1A	HSPA1B	9606.ENSP00000364802	9606.ENSP00000364801	0	0	0.046	0.988	0.775	0.9	0.5	0.551	0.994
HSPA1A	HSPA8	9606.ENSP00000364802	9606.ENSP00000437125	0	0	0.049	0.983	0.097	0.044	0.8	0.687	0.939
HSPA1B	HSPE1	9606.ENSP00000364801	9606.ENSP00000233893	0.059	0	0	0	0.436	0.091	0	0.716	0.845
HSPA1B	HSPB1	9606.ENSP00000364801	9606.ENSP00000248553	0	0	0	0	0.3	0.091	0	0.912	0.939
HSPA1B	HSPB8	9606.ENSP00000364801	9606.ENSP00000281938	0	0	0	0	0.069	0.071	0.4	0.517	0.716
HSPA1B	STIP1	9606.ENSP00000364801	9606.ENSP00000351646	0	0	0	0	0.264	0.851	0.5	0.708	0.981
HSPA1B	HSPA2	9606.ENSP00000364801	9606.ENSP00000378199	0	0	0.049	0.982	0.096	0.728	0.5	0.078	0.873
HSPA1B	HSPA8	9606.ENSP00000364801	9606.ENSP00000437125	0	0	0.049	0.983	0.111	0.702	0.5	0.646	0.947
HSPA2	STIP1	9606.ENSP00000378199	9606.ENSP00000351646	0	0	0	0	0.202	0.579	0.5	0.277	0.862
HSPA2	HSPA8	9606.ENSP00000378199	9606.ENSP00000437125	0	0	0.048	0.984	0.049	0.772	0.5	0.05	0.884
HSPA8	PLIN3	9606.ENSP00000437125	9606.ENSP00000221957	0	0	0	0	0.081	0.1	0.7	0.884	0.967
HSPA8	HSPE1	9606.ENSP00000437125	9606.ENSP00000233893	0.059	0	0	0	0.528	0.091	0	0.578	0.807
HSPA8	HSPB1	9606.ENSP00000437125	9606.ENSP00000248553	0	0	0	0	0.159	0.23	0.8	0.923	0.988
HSPA8	WBP11	9606.ENSP00000437125	9606.ENSP00000261167	0	0	0	0	0.054	0	0.8	0.104	0.815
HSPA8	RAB5A	9606.ENSP00000437125	9606.ENSP00000273047	0	0	0	0	0.063	0	0.5	0.421	0.705
HSPA8	RPS3	9606.ENSP00000437125	9606.ENSP00000278572	0	0	0	0	0.367	0.375	0	0.467	0.771
HSPA8	HSPB8	9606.ENSP00000437125	9606.ENSP00000281938	0	0	0	0	0.054	0.071	0.54	0.992	0.996
HSPA8	NCL	9606.ENSP00000437125	9606.ENSP00000318195	0	0	0	0	0.291	0.071	0	0.581	0.7
HSPA8	RUVBL1	9606.ENSP00000437125	9606.ENSP00000318297	0	0	0	0	0.271	0.272	0.54	0.207	0.781
HSPA8	TUBA1B	9606.ENSP00000437125	9606.ENSP00000336799	0	0	0	0	0.276	0.604	0	0.363	0.801
HSPA8	TUBB	9606.ENSP00000437125	9606.ENSP00000339001	0	0	0	0	0.194	0.66	0	0.633	0.891
HSPA8	STIP1	9606.ENSP00000437125	9606.ENSP00000351646	0	0	0	0	0.434	0.99	0.54	0.942	0.999
HSPA8	TFRC	9606.ENSP00000437125	9606.ENSP00000376197	0	0	0	0	0.072	0.045	0.5	0.939	0.969
HSPA8	SERPINH1	9606.ENSP00000437125	9606.ENSP00000434412	0	0	0	0	0.079	0	0	0.695	0.707
HSPA8	RUVBL2	9606.ENSP00000437125	9606.ENSP00000473172	0	0	0	0	0.18	0.159	0.54	0.354	0.768
HSPA8	UBB	9606.ENSP00000437125	9606.ENSP00000478771	0	0	0	0	0.642	0.137	0.5	0.31	0.879
HSPB1	UBB	9606.ENSP00000248553	9606.ENSP00000478771	0	0	0	0	0.095	0.084	0.5	0.516	0.772
HSPB1	HSPB8	9606.ENSP00000248553	9606.ENSP00000281938	0	0	0	0.818	0.295	0.541	0	0.831	0.94
HSPB8	SDF2L1	9606.ENSP00000281938	9606.ENSP00000248958	0	0	0	0	0	0	0.72	0	0.72
HSPB8	STIP1	9606.ENSP00000281938	9606.ENSP00000351646	0	0	0	0	0.048	0.046	0.72	0.371	0.818
IFI16	PYCARD	9606.ENSP00000357113	9606.ENSP00000247470	0	0	0	0	0.138	0.51	0	0.888	0.948
IFI16	STAT1	9606.ENSP00000357113	9606.ENSP00000354394	0	0	0	0	0.257	0	0	0.68	0.752
IFI16	IFI44	9606.ENSP00000357113	9606.ENSP00000359783	0	0	0	0	0.385	0	0	0.532	0.7
IFI16	IRF9	9606.ENSP00000357113	9606.ENSP00000380073	0	0	0	0	0.199	0	0	0.655	0.712
IFI16	IFIH1	9606.ENSP00000357113	9606.ENSP00000497271	0	0	0	0	0.287	0	0	0.696	0.774
IFI27	USP18	9606.ENSP00000483430	9606.ENSP00000215794	0	0	0	0	0.48	0.045	0	0.576	0.771
IFI27	OAS3	9606.ENSP00000483430	9606.ENSP00000228928	0	0	0	0	0.544	0	0	0.757	0.884
IFI27	OASL	9606.ENSP00000483430	9606.ENSP00000257570	0	0	0	0	0.462	0.109	0	0.785	0.888
IFI27	IFITM1	9606.ENSP00000483430	9606.ENSP00000330825	0	0	0	0	0.328	0	0	0.87	0.908
IFI27	IFI6	9606.ENSP00000483430	9606.ENSP00000342513	0	0	0.12	0.828	0.763	0	0	0.483	0.882
IFI27	STAT1	9606.ENSP00000483430	9606.ENSP00000354394	0	0	0	0	0.333	0	0.5	0.57	0.844
IFI27	XAF1	9606.ENSP00000483430	9606.ENSP00000354822	0	0	0	0	0.627	0.084	0	0.696	0.887
IFI27	IFI44	9606.ENSP00000483430	9606.ENSP00000359783	0	0	0	0	0.772	0	0	0.769	0.945
IFI27	IFI44L	9606.ENSP00000483430	9606.ENSP00000359787	0	0	0	0	0.777	0.128	0	0.894	0.977
IFI27	IFIT1	9606.ENSP00000483430	9606.ENSP00000360869	0	0	0	0	0.64	0.054	0	0.824	0.934
IFI27	IFIT3	9606.ENSP00000483430	9606.ENSP00000360876	0	0	0	0	0.534	0.054	0	0.8	0.904
IFI27	IRF9	9606.ENSP00000483430	9606.ENSP00000380073	0	0	0	0	0.406	0	0.5	0.701	0.903
IFI27	MX1	9606.ENSP00000483430	9606.ENSP00000381601	0	0	0	0	0.773	0.072	0	0.822	0.959
IFI27	IFI35	9606.ENSP00000483430	9606.ENSP00000395590	0	0	0	0	0.449	0	0	0.619	0.781
IFI27	LY6E	9606.ENSP00000483430	9606.ENSP00000428572	0	0	0	0	0.48	0	0	0.516	0.737
IFI27	IFIH1	9606.ENSP00000483430	9606.ENSP00000497271	0	0	0	0	0.343	0	0	0.686	0.785
IFI35	USP18	9606.ENSP00000395590	9606.ENSP00000215794	0	0	0	0	0.685	0	0	0.409	0.805
IFI35	RPL19	9606.ENSP00000395590	9606.ENSP00000225430	0.111	0	0	0	0.689	0.834	0	0.28	0.962
IFI35	OAS3	9606.ENSP00000395590	9606.ENSP00000228928	0	0	0	0	0.782	0	0	0.581	0.904
IFI35	RPS4Y1	9606.ENSP00000395590	9606.ENSP00000250784	0.079	0	0	0	0.566	0.566	0	0.171	0.837
IFI35	NIP7	9606.ENSP00000395590	9606.ENSP00000254940	0	0	0	0	0.152	0.765	0	0.097	0.804
IFI35	OASL	9606.ENSP00000395590	9606.ENSP00000257570	0	0	0	0	0.704	0.418	0	0.584	0.922
IFI35	SP110	9606.ENSP00000395590	9606.ENSP00000258381	0	0	0	0	0.774	0	0	0.069	0.78
IFI35	RTP4	9606.ENSP00000395590	9606.ENSP00000259030	0	0	0	0	0.769	0	0	0.417	0.859
IFI35	RPL35	9606.ENSP00000395590	9606.ENSP00000259469	0.111	0	0	0	0.69	0.835	0	0.292	0.963
IFI35	RPL8	9606.ENSP00000395590	9606.ENSP00000262584	0.079	0	0	0	0.827	0.839	0	0.348	0.981
IFI35	PARP12	9606.ENSP00000395590	9606.ENSP00000263549	0	0	0	0	0.678	0	0	0.197	0.731
IFI35	RPS3	9606.ENSP00000395590	9606.ENSP00000278572	0.111	0	0	0	0.69	0.84	0	0.253	0.962
IFI35	UBE2L6	9606.ENSP00000395590	9606.ENSP00000287156	0	0	0	0	0.797	0	0	0.505	0.895
IFI35	RPS23	9606.ENSP00000395590	9606.ENSP00000296674	0.059	0	0	0	0.781	0.836	0	0.347	0.975
IFI35	MRPL13	9606.ENSP00000395590	9606.ENSP00000306548	0.079	0	0	0	0.41	0.479	0	0.166	0.732
IFI35	ISG20	9606.ENSP00000395590	9606.ENSP00000306565	0	0	0	0	0.417	0	0	0.594	0.753
IFI35	IMP3	9606.ENSP00000395590	9606.ENSP00000326981	0.095	0	0	0	0.526	0.516	0	0.184	0.808
IFI35	IFITM1	9606.ENSP00000395590	9606.ENSP00000330825	0	0	0	0	0.449	0	0	0.661	0.805
IFI35	RPL7	9606.ENSP00000395590	9606.ENSP00000339795	0.069	0	0	0	0.53	0.572	0	0.204	0.831
IFI35	IFI6	9606.ENSP00000395590	9606.ENSP00000342513	0	0	0	0	0.778	0	0	0.655	0.92
IFI35	RPL22	9606.ENSP00000395590	9606.ENSP00000346088	0	0	0	0	0.613	0.745	0	0.251	0.919
IFI35	PARP9	9606.ENSP00000395590	9606.ENSP00000353512	0	0	0	0	0.792	0	0	0.456	0.882
IFI35	STAT1	9606.ENSP00000395590	9606.ENSP00000354394	0	0	0	0	0.79	0	0.5	0.57	0.95
IFI35	XAF1	9606.ENSP00000395590	9606.ENSP00000354822	0	0	0	0	0.775	0	0	0.37	0.852
IFI35	IFI44	9606.ENSP00000395590	9606.ENSP00000359783	0	0	0	0	0.784	0	0	0.664	0.924
IFI35	IFI44L	9606.ENSP00000395590	9606.ENSP00000359787	0	0	0	0	0.771	0	0	0.591	0.902
IFI35	IFIT1	9606.ENSP00000395590	9606.ENSP00000360869	0	0	0	0	0.642	0	0	0.669	0.876
IFI35	IFIT3	9606.ENSP00000395590	9606.ENSP00000360876	0	0	0	0	0.783	0	0	0.672	0.926
IFI35	MRPS15	9606.ENSP00000395590	9606.ENSP00000362208	0	0	0	0	0.521	0.479	0	0.18	0.777
IFI35	PSMB9	9606.ENSP00000395590	9606.ENSP00000363993	0	0	0	0	0.6	0	0	0.367	0.736
IFI35	PSMB8	9606.ENSP00000395590	9606.ENSP00000364016	0	0	0	0	0.559	0	0	0.667	0.847
IFI35	RPL24	9606.ENSP00000395590	9606.ENSP00000377640	0	0	0	0	0.828	0.839	0	0.252	0.977
IFI35	IRF9	9606.ENSP00000395590	9606.ENSP00000380073	0	0	0	0	0.567	0	0.5	0.57	0.898
IFI35	MX1	9606.ENSP00000395590	9606.ENSP00000381601	0	0	0	0	0.777	0	0	0.609	0.909
IFI35	PARP14	9606.ENSP00000395590	9606.ENSP00000418194	0	0	0	0	0.553	0	0	0.41	0.725
IFI35	RPS5	9606.ENSP00000395590	9606.ENSP00000472985	0.061	0	0	0	0.548	0.573	0	0.204	0.836
IFI35	IFIH1	9606.ENSP00000395590	9606.ENSP00000497271	0	0	0	0	0.653	0	0	0.566	0.843
IFI35	RSRC1	9606.ENSP00000395590	9606.ENSP00000481697	0	0	0	0	0.628	0.744	0	0.136	0.91
IFI35	RPL30	9606.ENSP00000395590	9606.ENSP00000428085	0.051	0	0	0	0.689	0.822	0	0.281	0.957
IFI35	RPS7	9606.ENSP00000395590	9606.ENSP00000495273	0	0	0	0	0.794	0.84	0	0.277	0.974
IFI44	USP18	9606.ENSP00000359783	9606.ENSP00000215794	0	0	0	0	0.833	0	0	0.65	0.939
IFI44	OAS3	9606.ENSP00000359783	9606.ENSP00000228928	0	0	0	0	0.8	0	0	0.663	0.929
IFI44	OASL	9606.ENSP00000359783	9606.ENSP00000257570	0	0	0	0	0.787	0	0	0.777	0.95
IFI44	RTP4	9606.ENSP00000359783	9606.ENSP00000259030	0	0	0	0	0.752	0	0	0.738	0.932
IFI44	PARP12	9606.ENSP00000359783	9606.ENSP00000263549	0	0	0	0	0.643	0	0	0.326	0.749
IFI44	IFITM1	9606.ENSP00000359783	9606.ENSP00000330825	0	0	0	0	0.37	0	0	0.608	0.742
IFI44	IFI6	9606.ENSP00000359783	9606.ENSP00000342513	0	0	0	0	0.784	0	0	0.821	0.959
IFI44	PARP9	9606.ENSP00000359783	9606.ENSP00000353512	0	0	0	0	0.802	0	0	0.659	0.929
IFI44	STAT1	9606.ENSP00000359783	9606.ENSP00000354394	0	0	0	0	0.69	0	0	0.737	0.915
IFI44	XAF1	9606.ENSP00000359783	9606.ENSP00000354822	0	0	0	0	0.891	0.102	0	0.725	0.97
IFI44	LY6E	9606.ENSP00000359783	9606.ENSP00000428572	0	0	0	0	0.445	0	0	0.582	0.758
IFI44	PARP14	9606.ENSP00000359783	9606.ENSP00000418194	0	0	0	0	0.639	0	0	0.582	0.842
IFI44	IRF9	9606.ENSP00000359783	9606.ENSP00000380073	0	0	0	0	0.536	0	0	0.701	0.855
IFI44	IFIH1	9606.ENSP00000359783	9606.ENSP00000497271	0	0	0	0	0.823	0.052	0	0.751	0.954
IFI44	MX1	9606.ENSP00000359783	9606.ENSP00000381601	0	0	0	0	0.793	0	0	0.849	0.967
IFI44	IFIT1	9606.ENSP00000359783	9606.ENSP00000360869	0	0	0	0	0.816	0	0	0.864	0.974
IFI44	IFIT3	9606.ENSP00000359783	9606.ENSP00000360876	0	0	0	0	0.827	0	0	0.913	0.984
IFI44	IFI44L	9606.ENSP00000359783	9606.ENSP00000359787	0	0	0.086	0.909	0.999	0	0	0.702	0.999
IFI44L	USP18	9606.ENSP00000359787	9606.ENSP00000215794	0	0	0	0	0.778	0	0	0.583	0.903
IFI44L	OAS3	9606.ENSP00000359787	9606.ENSP00000228928	0	0	0	0	0.781	0	0	0.662	0.922
IFI44L	OASL	9606.ENSP00000359787	9606.ENSP00000257570	0	0	0	0	0.766	0	0	0.8	0.951
IFI44L	RTP4	9606.ENSP00000359787	9606.ENSP00000259030	0	0	0	0	0.56	0	0	0.475	0.759
IFI44L	IFITM1	9606.ENSP00000359787	9606.ENSP00000330825	0	0	0	0	0.419	0	0	0.663	0.795
IFI44L	IFI6	9606.ENSP00000359787	9606.ENSP00000342513	0	0	0	0	0.78	0.128	0	0.848	0.968
IFI44L	PARP9	9606.ENSP00000359787	9606.ENSP00000353512	0	0	0	0	0.761	0	0	0.723	0.931
IFI44L	STAT1	9606.ENSP00000359787	9606.ENSP00000354394	0	0	0	0	0.737	0	0	0.528	0.87
IFI44L	XAF1	9606.ENSP00000359787	9606.ENSP00000354822	0	0	0	0	0.935	0	0	0.726	0.981
IFI44L	PARP14	9606.ENSP00000359787	9606.ENSP00000418194	0	0	0	0	0.636	0	0	0.234	0.709
IFI44L	IRF9	9606.ENSP00000359787	9606.ENSP00000380073	0	0	0	0	0.626	0	0	0.447	0.784
IFI44L	LY6E	9606.ENSP00000359787	9606.ENSP00000428572	0	0	0	0	0.462	0	0	0.71	0.837
IFI44L	IFIH1	9606.ENSP00000359787	9606.ENSP00000497271	0	0	0	0	0.786	0	0	0.571	0.904
IFI44L	MX1	9606.ENSP00000359787	9606.ENSP00000381601	0	0	0	0	0.789	0	0	0.841	0.965
IFI44L	IFIT1	9606.ENSP00000359787	9606.ENSP00000360869	0	0	0	0	0.788	0	0	0.852	0.967
IFI44L	IFIT3	9606.ENSP00000359787	9606.ENSP00000360876	0	0	0	0	0.846	0	0	0.888	0.982
IFI6	USP18	9606.ENSP00000342513	9606.ENSP00000215794	0	0	0	0	0.637	0.045	0	0.72	0.894
IFI6	OAS3	9606.ENSP00000342513	9606.ENSP00000228928	0	0	0	0	0.777	0	0	0.768	0.946
IFI6	OASL	9606.ENSP00000342513	9606.ENSP00000257570	0	0	0	0	0.635	0.109	0	0.787	0.924
IFI6	IFITM1	9606.ENSP00000342513	9606.ENSP00000330825	0	0	0	0	0.432	0	0	0.816	0.891
IFI6	LY6E	9606.ENSP00000342513	9606.ENSP00000428572	0	0	0	0	0.487	0	0	0.686	0.832
IFI6	IFIH1	9606.ENSP00000342513	9606.ENSP00000497271	0	0	0	0	0.513	0	0	0.696	0.845
IFI6	IFIT1	9606.ENSP00000342513	9606.ENSP00000360869	0	0	0	0	0.766	0.054	0	0.72	0.932
IFI6	STAT1	9606.ENSP00000342513	9606.ENSP00000354394	0	0	0	0	0.547	0	0.5	0.732	0.934
IFI6	XAF1	9606.ENSP00000342513	9606.ENSP00000354822	0	0	0	0	0.774	0.084	0	0.723	0.937
IFI6	IFIT3	9606.ENSP00000342513	9606.ENSP00000360876	0	0	0	0	0.781	0.054	0	0.812	0.957
IFI6	MX1	9606.ENSP00000342513	9606.ENSP00000381601	0	0	0	0	0.794	0.072	0	0.81	0.96
IFI6	IRF9	9606.ENSP00000342513	9606.ENSP00000380073	0	0	0	0	0.734	0	0.5	0.737	0.961
IFIH1	USP18	9606.ENSP00000497271	9606.ENSP00000215794	0	0	0	0	0.644	0	0	0.614	0.857
IFIH1	OAS3	9606.ENSP00000497271	9606.ENSP00000228928	0	0	0	0	0.796	0	0	0.628	0.921
IFIH1	OASL	9606.ENSP00000497271	9606.ENSP00000257570	0	0	0	0	0.746	0	0	0.773	0.94
IFIH1	RTP4	9606.ENSP00000497271	9606.ENSP00000259030	0	0	0	0	0.638	0	0	0.48	0.803
IFIH1	PARP12	9606.ENSP00000497271	9606.ENSP00000263549	0	0	0	0	0.609	0	0	0.507	0.799
IFIH1	UBE2L6	9606.ENSP00000497271	9606.ENSP00000287156	0	0	0	0	0.445	0.067	0.4	0.613	0.863
IFIH1	ISG20	9606.ENSP00000497271	9606.ENSP00000306565	0	0	0	0	0.285	0	0	0.688	0.767
IFIH1	IFITM1	9606.ENSP00000497271	9606.ENSP00000330825	0	0	0	0	0.266	0	0	0.709	0.777
IFIH1	PARP9	9606.ENSP00000497271	9606.ENSP00000353512	0	0	0	0	0.83	0	0	0.366	0.888
IFIH1	STAT1	9606.ENSP00000497271	9606.ENSP00000354394	0	0	0	0	0.786	0	0	0.834	0.963
IFIH1	XAF1	9606.ENSP00000497271	9606.ENSP00000354822	0	0	0	0	0.762	0	0	0.394	0.849
IFIH1	IFIT1	9606.ENSP00000497271	9606.ENSP00000360869	0	0	0	0	0.805	0	0	0.914	0.982
IFIH1	IFIT3	9606.ENSP00000497271	9606.ENSP00000360876	0	0	0	0	0.812	0	0	0.86	0.972
IFIH1	IRF9	9606.ENSP00000497271	9606.ENSP00000380073	0	0	0	0	0.548	0	0	0.781	0.896
IFIH1	MX1	9606.ENSP00000497271	9606.ENSP00000381601	0	0	0	0	0.786	0	0	0.851	0.966
IFIH1	PARP14	9606.ENSP00000497271	9606.ENSP00000418194	0	0	0	0	0.79	0	0	0.446	0.879
IFIH1	UBB	9606.ENSP00000497271	9606.ENSP00000478771	0	0	0	0	0.047	0.9	0	0.06	0.902
IFIT1	USP18	9606.ENSP00000360869	9606.ENSP00000215794	0	0	0	0	0.706	0.071	0.4	0.726	0.949
IFIT1	OAS3	9606.ENSP00000360869	9606.ENSP00000228928	0	0	0	0	0.789	0.091	0	0.832	0.965
IFIT1	OASL	9606.ENSP00000360869	9606.ENSP00000257570	0	0	0	0	0.779	0.109	0	0.85	0.968
IFIT1	RTP4	9606.ENSP00000360869	9606.ENSP00000259030	0	0	0	0	0.548	0	0	0.556	0.791
IFIT1	UBE2L6	9606.ENSP00000360869	9606.ENSP00000287156	0	0	0	0	0.45	0.108	0.4	0.432	0.81
IFIT1	ISG20	9606.ENSP00000360869	9606.ENSP00000306565	0	0	0	0	0.177	0	0	0.719	0.759
IFIT1	IFITM1	9606.ENSP00000360869	9606.ENSP00000330825	0	0	0	0	0.337	0.064	0	0.818	0.877
IFIT1	PARP9	9606.ENSP00000360869	9606.ENSP00000353512	0	0	0	0	0.575	0.07	0	0.421	0.751
IFIT1	STAT1	9606.ENSP00000360869	9606.ENSP00000354394	0	0	0	0	0.522	0	0.4	0.824	0.945
IFIT1	XAF1	9606.ENSP00000360869	9606.ENSP00000354822	0	0	0	0	0.767	0.1	0	0.649	0.92
IFIT1	IRF9	9606.ENSP00000360869	9606.ENSP00000380073	0	0	0	0	0.506	0	0.5	0.811	0.949
IFIT1	MX1	9606.ENSP00000360869	9606.ENSP00000381601	0	0	0	0	0.8	0	0.4	0.918	0.989
IFIT1	IFIT3	9606.ENSP00000360869	9606.ENSP00000360876	0	0	0.084	0.895	0.982	0.982	0	0.895	0.999
IFIT3	USP18	9606.ENSP00000360876	9606.ENSP00000215794	0	0	0	0	0.688	0.071	0	0.69	0.902
IFIT3	OAS3	9606.ENSP00000360876	9606.ENSP00000228928	0	0	0	0	0.792	0.091	0	0.719	0.942
IFIT3	OASL	9606.ENSP00000360876	9606.ENSP00000257570	0	0	0	0	0.79	0.109	0	0.826	0.964
IFIT3	SP110	9606.ENSP00000360876	9606.ENSP00000258381	0	0	0	0	0.767	0	0	0.046	0.768
IFIT3	RTP4	9606.ENSP00000360876	9606.ENSP00000259030	0	0	0	0	0.536	0	0	0.684	0.847
IFIT3	UBE2L6	9606.ENSP00000360876	9606.ENSP00000287156	0	0	0	0	0.67	0.108	0	0.41	0.811
IFIT3	ISG20	9606.ENSP00000360876	9606.ENSP00000306565	0	0	0	0	0.231	0	0	0.629	0.703
IFIT3	IFITM1	9606.ENSP00000360876	9606.ENSP00000330825	0	0	0	0	0.31	0.064	0	0.801	0.86
IFIT3	PARP9	9606.ENSP00000360876	9606.ENSP00000353512	0	0	0	0	0.781	0.072	0	0.661	0.925
IFIT3	STAT1	9606.ENSP00000360876	9606.ENSP00000354394	0	0	0	0	0.762	0	0.5	0.887	0.985
IFIT3	XAF1	9606.ENSP00000360876	9606.ENSP00000354822	0	0	0	0	0.779	0.1	0	0.715	0.938
IFIT3	PARP14	9606.ENSP00000360876	9606.ENSP00000418194	0	0	0	0	0.541	0.059	0	0.372	0.705
IFIT3	LY6E	9606.ENSP00000360876	9606.ENSP00000428572	0	0	0	0	0.409	0	0	0.574	0.737
IFIT3	IRF9	9606.ENSP00000360876	9606.ENSP00000380073	0	0	0	0	0.564	0	0.5	0.752	0.941
IFIT3	MX1	9606.ENSP00000360876	9606.ENSP00000381601	0	0	0	0	0.797	0	0	0.869	0.972
IFITM1	OASL	9606.ENSP00000330825	9606.ENSP00000257570	0	0	0	0	0.273	0.071	0	0.621	0.721
IFITM1	ISG20	9606.ENSP00000330825	9606.ENSP00000306565	0	0	0	0	0.349	0	0	0.595	0.725
IFITM1	STAT1	9606.ENSP00000330825	9606.ENSP00000354394	0	0	0	0	0.304	0	0.5	0.591	0.845
IFITM1	MX1	9606.ENSP00000330825	9606.ENSP00000381601	0	0	0	0	0.485	0.071	0	0.719	0.853
IFITM1	IRF9	9606.ENSP00000330825	9606.ENSP00000380073	0	0	0	0	0.419	0	0.5	0.731	0.915
IFNGR1	STAT1	9606.ENSP00000356713	9606.ENSP00000354394	0	0	0	0	0.124	0.837	0.9	0.977	0.999
IFNGR1	PIK3R1	9606.ENSP00000356713	9606.ENSP00000428056	0	0	0	0	0.059	0	0.9	0.189	0.917
IFNGR1	SOCS1	9606.ENSP00000356713	9606.ENSP00000496577	0	0	0	0	0.083	0.198	0.5	0.933	0.972
IGFBP3	IGFBP5	9606.ENSP00000370473	9606.ENSP00000233813	0	0	0	0.906	0.197	0	0.72	0.911	0.978
IGFBP3	NONO	9606.ENSP00000370473	9606.ENSP00000276079	0	0	0	0	0.049	0.292	0	0.675	0.762
IGFBP3	IGFBP7	9606.ENSP00000370473	9606.ENSP00000295666	0	0	0	0	0.127	0	0	0.74	0.764
IGFBP3	IGFBP6	9606.ENSP00000370473	9606.ENSP00000301464	0	0	0	0.784	0.128	0	0.54	0.491	0.777
IGFBP3	PRKDC	9606.ENSP00000370473	9606.ENSP00000313420	0	0	0	0	0.061	0.292	0	0.754	0.822
IGFBP3	MMP1	9606.ENSP00000370473	9606.ENSP00000322788	0	0	0	0	0.11	0	0.4	0.588	0.76
IGFBP5	SERPINE1	9606.ENSP00000233813	9606.ENSP00000223095	0	0	0	0	0.062	0.292	0	0.636	0.737
IGFBP5	IGFBP7	9606.ENSP00000233813	9606.ENSP00000295666	0	0	0	0	0.109	0	0	0.68	0.703
IGFBP5	IGFBP6	9606.ENSP00000233813	9606.ENSP00000301464	0	0	0	0.839	0.067	0	0.54	0.411	0.725
IGFBP6	IGFBP7	9606.ENSP00000301464	9606.ENSP00000295666	0	0	0	0	0.11	0	0	0.677	0.7
IGFBP7	LCN2	9606.ENSP00000295666	9606.ENSP00000362108	0	0	0	0	0.054	0	0	0.716	0.72
IL32	MET	9606.ENSP00000431775	9606.ENSP00000317272	0	0	0	0	0.049	0	0	0.921	0.921
ILF2	SNRPF	9606.ENSP00000355011	9606.ENSP00000266735	0	0	0	0	0.79	0.188	0	0.128	0.838
ILF2	NCL	9606.ENSP00000355011	9606.ENSP00000318195	0	0	0	0	0.354	0.087	0	0.58	0.73
ILF2	SNRPD2	9606.ENSP00000355011	9606.ENSP00000342374	0	0	0	0	0.789	0.139	0	0	0.811
ILF2	PTBP1	9606.ENSP00000355011	9606.ENSP00000349428	0	0	0	0	0.663	0.14	0	0.312	0.783
ILF2	MAGOH	9606.ENSP00000355011	9606.ENSP00000360525	0	0	0	0	0.435	0.592	0	0.042	0.76
ILF2	KHSRP	9606.ENSP00000355011	9606.ENSP00000381216	0	0	0	0	0.483	0	0	0.61	0.79
ILF2	RAN	9606.ENSP00000355011	9606.ENSP00000446215	0	0	0	0	0.784	0	0	0.122	0.802
ILF2	SSB	9606.ENSP00000355011	9606.ENSP00000386636	0	0	0	0	0.776	0	0	0.226	0.819
ILF2	ILF3	9606.ENSP00000355011	9606.ENSP00000404121	0	0	0	0.633	0.776	0.922	0	0.988	0.999
ILF3	SF3B4	9606.ENSP00000404121	9606.ENSP00000271628	0	0	0	0	0.12	0.612	0	0.231	0.714
ILF3	NONO	9606.ENSP00000404121	9606.ENSP00000276079	0	0	0	0	0.632	0	0	0.764	0.909
ILF3	NCL	9606.ENSP00000404121	9606.ENSP00000318195	0	0	0	0	0.442	0.234	0	0.461	0.749
ILF3	PTBP1	9606.ENSP00000404121	9606.ENSP00000349428	0	0	0	0	0.768	0	0	0.592	0.901
ILF3	KHSRP	9606.ENSP00000404121	9606.ENSP00000381216	0	0	0	0	0.548	0	0	0.543	0.784
ILF3	SSB	9606.ENSP00000404121	9606.ENSP00000386636	0	0	0	0	0.638	0.177	0	0.523	0.845
ILF3	PRMT1	9606.ENSP00000404121	9606.ENSP00000406162	0	0	0	0	0.329	0.614	0	0.209	0.777
IMP3	RPL19	9606.ENSP00000326981	9606.ENSP00000225430	0.116	0	0	0	0.842	0.84	0	0.244	0.98
IMP3	RRP36	9606.ENSP00000326981	9606.ENSP00000244496	0	0	0	0	0.515	0	0.54	0	0.767
IMP3	RPS4Y1	9606.ENSP00000326981	9606.ENSP00000250784	0.086	0	0	0	0.634	0.618	0	0.166	0.879
IMP3	NIP7	9606.ENSP00000326981	9606.ENSP00000254940	0	0	0	0	0.924	0	0.4	0.097	0.955
IMP3	IMP4	9606.ENSP00000326981	9606.ENSP00000259239	0	0	0	0	0.941	0.997	0.9	0.352	0.999
IMP3	RPL35	9606.ENSP00000326981	9606.ENSP00000259469	0.12	0	0	0	0.845	0.84	0	0.349	0.983
IMP3	RPL8	9606.ENSP00000326981	9606.ENSP00000262584	0.102	0	0	0	0.683	0.578	0	0.24	0.896
IMP3	RPS3	9606.ENSP00000326981	9606.ENSP00000278572	0.12	0	0	0	0.84	0.84	0	0.349	0.983
IMP3	MRPL17	9606.ENSP00000326981	9606.ENSP00000288937	0.12	0	0	0	0.848	0.843	0	0.349	0.984
IMP3	RPS23	9606.ENSP00000326981	9606.ENSP00000296674	0.111	0	0	0	0.712	0.987	0.4	0.281	0.998
IMP3	MRPL58	9606.ENSP00000326981	9606.ENSP00000301585	0	0	0	0	0.211	0.624	0	0.08	0.703
IMP3	MRPL13	9606.ENSP00000326981	9606.ENSP00000306548	0.102	0	0	0	0.668	0.579	0	0.24	0.892
IMP3	MRPL11	9606.ENSP00000326981	9606.ENSP00000308897	0.082	0	0	0	0.638	0.497	0	0.194	0.847
IMP3	WDR18	9606.ENSP00000326981	9606.ENSP00000476117	0	0	0	0	0.438	0.071	0.5	0	0.716
IMP3	MRPL41	9606.ENSP00000326981	9606.ENSP00000360498	0	0	0	0	0.158	0.638	0	0.202	0.735
IMP3	PNPT1	9606.ENSP00000326981	9606.ENSP00000400646	0.042	0	0	0	0.689	0	0	0.258	0.759
IMP3	NOL7	9606.ENSP00000326981	9606.ENSP00000405674	0	0	0	0	0.174	0.8	0	0	0.827
IMP3	RPL7	9606.ENSP00000326981	9606.ENSP00000339795	0.095	0	0	0	0.624	0.516	0	0.226	0.855
IMP3	MRPS2	9606.ENSP00000326981	9606.ENSP00000360850	0.086	0	0	0	0.664	0.497	0	0.194	0.858
IMP3	RPL22	9606.ENSP00000326981	9606.ENSP00000346088	0	0	0	0	0.441	0.748	0	0.221	0.88
IMP3	MRPS15	9606.ENSP00000326981	9606.ENSP00000362208	0.054	0	0	0	0.694	0.578	0	0.24	0.894
IMP3	RPL30	9606.ENSP00000326981	9606.ENSP00000428085	0	0	0	0	0.807	0.84	0	0.268	0.975
IMP3	RPL24	9606.ENSP00000326981	9606.ENSP00000377640	0	0	0	0	0.835	0.841	0	0.163	0.976
IMP3	MRPL21	9606.ENSP00000326981	9606.ENSP00000354580	0.061	0	0	0	0.841	0.843	0	0.349	0.982
IMP3	MRPS6	9606.ENSP00000326981	9606.ENSP00000382250	0.059	0	0	0	0.84	0.843	0	0.349	0.982
IMP3	MRPL36	9606.ENSP00000326981	9606.ENSP00000423399	0.12	0	0	0	0.845	0.843	0	0.349	0.984
IMP3	NOP56	9606.ENSP00000326981	9606.ENSP00000370589	0	0	0	0	0.334	0.976	0.54	0.069	0.992
IMP3	RPS5	9606.ENSP00000326981	9606.ENSP00000472985	0.102	0	0	0	0.688	0.976	0.4	0.239	0.996
IMP3	RPS7	9606.ENSP00000326981	9606.ENSP00000495273	0	0	0	0	0.838	0.969	0.54	0.348	0.998
IMP4	RRP36	9606.ENSP00000259239	9606.ENSP00000244496	0	0	0	0	0.458	0	0.54	0	0.74
IMP4	NIP7	9606.ENSP00000259239	9606.ENSP00000254940	0	0	0	0	0.929	0	0.4	0.35	0.969
IMP4	MRPS15	9606.ENSP00000259239	9606.ENSP00000362208	0	0	0	0	0.253	0.618	0	0	0.702
IMP4	NOL7	9606.ENSP00000259239	9606.ENSP00000405674	0	0	0	0	0.184	0.8	0	0	0.829
IMP4	WDR18	9606.ENSP00000259239	9606.ENSP00000476117	0	0	0	0	0.792	0	0.5	0	0.891
IMP4	RPS7	9606.ENSP00000259239	9606.ENSP00000495273	0	0	0	0	0.08	0.969	0.54	0	0.985
IMP4	RPS5	9606.ENSP00000259239	9606.ENSP00000472985	0	0	0	0	0.11	0.976	0.4	0	0.986
IMP4	RPS23	9606.ENSP00000259239	9606.ENSP00000296674	0	0	0	0	0.056	0.987	0.4	0	0.992
IMP4	NOP56	9606.ENSP00000259239	9606.ENSP00000370589	0	0	0	0	0.661	0.98	0.54	0	0.996
IMPA2	INPP1	9606.ENSP00000269159	9606.ENSP00000376142	0.101	0	0	0	0	0	0.915	0.667	0.972
IRF6	PAX9	9606.ENSP00000355988	9606.ENSP00000355245	0	0	0	0	0.072	0	0	0.745	0.753
IRF9	USP18	9606.ENSP00000380073	9606.ENSP00000215794	0	0	0	0	0.433	0	0	0.616	0.773
IRF9	OAS3	9606.ENSP00000380073	9606.ENSP00000228928	0	0	0	0	0.446	0	0.5	0.728	0.918
IRF9	OASL	9606.ENSP00000380073	9606.ENSP00000257570	0	0	0	0	0.46	0.086	0.5	0.544	0.872
IRF9	RTP4	9606.ENSP00000380073	9606.ENSP00000259030	0	0	0	0	0.474	0	0	0.59	0.775
IRF9	ISG20	9606.ENSP00000380073	9606.ENSP00000306565	0	0	0	0	0.267	0	0.5	0.59	0.837
IRF9	PARP9	9606.ENSP00000380073	9606.ENSP00000353512	0	0	0	0	0.667	0	0	0.548	0.843
IRF9	STAT1	9606.ENSP00000380073	9606.ENSP00000354394	0	0	0	0	0.697	0.77	0.9	0.999	0.999
IRF9	XAF1	9606.ENSP00000380073	9606.ENSP00000354822	0	0	0	0	0.478	0.043	0.5	0.37	0.821
IRF9	PSMB8	9606.ENSP00000380073	9606.ENSP00000364016	0	0	0	0	0.261	0	0.5	0.37	0.747
IRF9	PARP14	9606.ENSP00000380073	9606.ENSP00000418194	0	0	0	0	0.465	0	0	0.523	0.734
IRF9	MX1	9606.ENSP00000380073	9606.ENSP00000381601	0	0	0	0	0.804	0	0.5	0.835	0.982
IRS1	PLEK2	9606.ENSP00000304895	9606.ENSP00000216446	0	0	0	0	0	0	0	0.73	0.73
IRS1	NTRK2	9606.ENSP00000304895	9606.ENSP00000277120	0	0	0	0	0.042	0.098	0.9	0.74	0.974
IRS1	MET	9606.ENSP00000304895	9606.ENSP00000317272	0	0	0	0	0.067	0.099	0.65	0.589	0.862
IRS1	SOCS1	9606.ENSP00000304895	9606.ENSP00000496577	0	0	0	0	0	0.608	0.9	0.61	0.983
IRS1	SHC1	9606.ENSP00000304895	9606.ENSP00000401303	0	0	0	0	0.042	0.098	0	0.991	0.991
IRS1	PIK3R1	9606.ENSP00000304895	9606.ENSP00000428056	0	0	0	0	0	0.993	0.9	0.995	0.999
ISG20	OASL	9606.ENSP00000306565	9606.ENSP00000257570	0	0	0	0	0.441	0.071	0	0.635	0.794
ISG20	MX1	9606.ENSP00000306565	9606.ENSP00000381601	0	0	0	0	0.339	0	0	0.713	0.802
ISG20	STAT1	9606.ENSP00000306565	9606.ENSP00000354394	0	0	0	0	0.26	0	0.5	0.584	0.832
ITGA3	ITGB4	9606.ENSP00000315190	9606.ENSP00000200181	0	0	0	0	0.216	0.361	0.72	0.89	0.982
ITGA3	ITGAV	9606.ENSP00000315190	9606.ENSP00000261023	0	0	0	0.647	0.067	0	0.9	0.689	0.968
ITGA3	LAMC2	9606.ENSP00000315190	9606.ENSP00000264144	0	0	0	0	0.199	0.071	0.65	0.475	0.845
ITGA3	TNC	9606.ENSP00000315190	9606.ENSP00000265131	0	0	0	0	0.086	0.098	0.65	0.106	0.707
ITGA3	ITGB6	9606.ENSP00000315190	9606.ENSP00000283249	0	0	0	0	0.104	0.135	0.9	0.744	0.977
ITGA3	ITGA5	9606.ENSP00000315190	9606.ENSP00000293379	0	0	0	0.635	0.068	0	0.9	0.616	0.961
ITGA3	MET	9606.ENSP00000315190	9606.ENSP00000317272	0	0	0	0	0.137	0.071	0.4	0.564	0.762
ITGA3	ITGA6	9606.ENSP00000315190	9606.ENSP00000386896	0	0	0	0.855	0.07	0	0.54	0.633	0.829
ITGA3	LAMB3	9606.ENSP00000315190	9606.ENSP00000375778	0	0	0	0	0.18	0	0.65	0.565	0.864
ITGA3	LAMA3	9606.ENSP00000315190	9606.ENSP00000324532	0	0	0	0	0.148	0.1	0.65	0.736	0.919
ITGA3	PTK2	9606.ENSP00000315190	9606.ENSP00000341189	0	0	0	0	0.102	0	0.9	0.783	0.978
ITGA3	ITGB1	9606.ENSP00000315190	9606.ENSP00000379350	0	0	0	0	0.099	0.625	0.9	0.995	0.999
ITGA5	ITGB4	9606.ENSP00000293379	9606.ENSP00000200181	0	0	0	0	0.067	0.135	0.72	0.819	0.953
ITGA5	ITGAV	9606.ENSP00000293379	9606.ENSP00000261023	0	0	0.061	0.929	0.067	0	0.9	0.46	0.946
ITGA5	LAMC2	9606.ENSP00000293379	9606.ENSP00000264144	0	0	0	0	0.049	0.071	0.65	0.612	0.864
ITGA5	TNC	9606.ENSP00000293379	9606.ENSP00000265131	0	0	0	0	0.098	0.098	0.65	0.124	0.717
ITGA5	ITGB6	9606.ENSP00000293379	9606.ENSP00000283249	0	0	0	0	0.067	0.135	0.9	0.578	0.961
ITGA5	PLAU	9606.ENSP00000293379	9606.ENSP00000361850	0	0	0	0	0.193	0	0	0.74	0.781
ITGA5	ITGA6	9606.ENSP00000293379	9606.ENSP00000386896	0	0	0	0.674	0.058	0	0.54	0.594	0.808
ITGA5	LAMB3	9606.ENSP00000293379	9606.ENSP00000375778	0	0	0	0	0.083	0	0.65	0.584	0.855
ITGA5	LAMA3	9606.ENSP00000293379	9606.ENSP00000324532	0	0	0	0	0.054	0.1	0.65	0.613	0.869
ITGA5	PTK2	9606.ENSP00000293379	9606.ENSP00000341189	0	0	0	0	0.059	0	0.9	0.73	0.972
ITGA5	ITGB1	9606.ENSP00000293379	9606.ENSP00000379350	0	0	0	0	0.128	0.989	0.9	0.999	0.999
ITGA6	KRT14	9606.ENSP00000386896	9606.ENSP00000167586	0	0	0	0	0.06	0.045	0	0.696	0.703
ITGA6	ITGB4	9606.ENSP00000386896	9606.ENSP00000200181	0	0	0	0	0.131	0.647	0.9	0.999	0.999
ITGA6	ITGAV	9606.ENSP00000386896	9606.ENSP00000261023	0	0	0	0.691	0.062	0	0.54	0.756	0.885
ITGA6	LAMC2	9606.ENSP00000386896	9606.ENSP00000264144	0	0	0	0	0.08	0.071	0.65	0.701	0.898
ITGA6	ITGB6	9606.ENSP00000386896	9606.ENSP00000283249	0	0	0	0	0.085	0.135	0.54	0.642	0.852
ITGA6	LAMA3	9606.ENSP00000386896	9606.ENSP00000324532	0	0	0	0	0.095	0.1	0.65	0.784	0.93
ITGA6	PTK2	9606.ENSP00000386896	9606.ENSP00000341189	0	0	0	0	0.091	0	0.9	0.607	0.961
ITGA6	LAMB3	9606.ENSP00000386896	9606.ENSP00000375778	0	0	0	0	0.084	0	0.65	0.688	0.891
ITGA6	ITGB1	9606.ENSP00000386896	9606.ENSP00000379350	0	0	0	0	0.139	0.979	0.9	0.997	0.999
ITGAV	ITGB4	9606.ENSP00000261023	9606.ENSP00000200181	0	0	0	0	0.06	0.135	0.72	0.728	0.929
ITGAV	LAMB3	9606.ENSP00000261023	9606.ENSP00000375778	0	0	0	0	0.067	0	0.65	0.336	0.764
ITGAV	LAMA3	9606.ENSP00000261023	9606.ENSP00000324532	0	0	0	0	0.082	0.1	0.65	0.358	0.789
ITGAV	LAMC2	9606.ENSP00000261023	9606.ENSP00000264144	0	0	0	0	0.109	0.071	0.65	0.448	0.818
ITGAV	TNC	9606.ENSP00000261023	9606.ENSP00000265131	0	0	0	0	0.086	0.098	0.9	0.423	0.946
ITGAV	PTK2	9606.ENSP00000261023	9606.ENSP00000341189	0	0	0	0	0.084	0.701	0.9	0.484	0.984
ITGAV	MFGE8	9606.ENSP00000261023	9606.ENSP00000268150	0	0	0	0	0.062	0.422	0	0.976	0.985
ITGAV	ITGB6	9606.ENSP00000261023	9606.ENSP00000283249	0	0	0	0	0.078	0.984	0.9	0.87	0.999
ITGAV	ITGB1	9606.ENSP00000261023	9606.ENSP00000379350	0	0	0	0	0.197	0.742	0.9	0.994	0.999
ITGB1	ITGB4	9606.ENSP00000379350	9606.ENSP00000200181	0	0	0	0.821	0.072	0	0.72	0.482	0.853
ITGB1	TIMP1	9606.ENSP00000379350	9606.ENSP00000218388	0	0	0	0	0.085	0	0	0.741	0.753
ITGB1	RAP1B	9606.ENSP00000379350	9606.ENSP00000250559	0	0	0	0	0.098	0.071	0.9	0.23	0.926
ITGB1	LGALS3	9606.ENSP00000379350	9606.ENSP00000254301	0	0	0	0	0.084	0.292	0	0.902	0.931
ITGB1	LAMC2	9606.ENSP00000379350	9606.ENSP00000264144	0	0	0	0	0.06	0.047	0.65	0.363	0.774
ITGB1	TNC	9606.ENSP00000379350	9606.ENSP00000265131	0	0	0	0	0.091	0	0.9	0.165	0.917
ITGB1	ITGB6	9606.ENSP00000379350	9606.ENSP00000283249	0	0	0.08	0.911	0.667	0	0.9	0.403	0.979
ITGB1	MET	9606.ENSP00000379350	9606.ENSP00000317272	0	0	0	0	0.135	0.275	0.5	0.489	0.818
ITGB1	LAMA3	9606.ENSP00000379350	9606.ENSP00000324532	0	0	0	0	0.051	0.07	0.65	0.352	0.773
ITGB1	PTK2	9606.ENSP00000379350	9606.ENSP00000341189	0	0	0	0	0.13	0.644	0.9	0.928	0.997
ITGB1	LAMB3	9606.ENSP00000379350	9606.ENSP00000375778	0	0	0	0	0.067	0.046	0.65	0.336	0.765
ITGB1	TFRC	9606.ENSP00000379350	9606.ENSP00000376197	0	0	0	0	0.117	0	0.4	0.72	0.838
ITGB1	SHC1	9606.ENSP00000379350	9606.ENSP00000401303	0	0	0	0	0.109	0.292	0.5	0.321	0.757
ITGB1	PIK3R1	9606.ENSP00000379350	9606.ENSP00000428056	0	0	0	0	0.047	0.361	0.9	0.291	0.951
ITGB1	NPNT	9606.ENSP00000379350	9606.ENSP00000389252	0	0	0	0	0.049	0	0.9	0.737	0.972
ITGB4	KRT14	9606.ENSP00000200181	9606.ENSP00000167586	0	0	0	0	0.165	0	0	0.724	0.759
ITGB4	SHC1	9606.ENSP00000200181	9606.ENSP00000401303	0	0	0	0	0.069	0.236	0	0.639	0.721
ITGB4	JUP	9606.ENSP00000200181	9606.ENSP00000377508	0	0	0	0	0.128	0.529	0	0.385	0.725
ITGB4	ITGB6	9606.ENSP00000200181	9606.ENSP00000283249	0	0	0	0.816	0.122	0	0.72	0.435	0.848
ITGB4	LAMA3	9606.ENSP00000200181	9606.ENSP00000324532	0	0	0	0	0.203	0.094	0.65	0.83	0.951
ITGB4	PTK2	9606.ENSP00000200181	9606.ENSP00000341189	0	0	0	0	0.082	0.336	0.9	0.486	0.964
ITGB4	LAMC2	9606.ENSP00000200181	9606.ENSP00000264144	0	0	0	0	0.195	0.092	0.65	0.88	0.965
ITGB4	LAMB3	9606.ENSP00000200181	9606.ENSP00000375778	0	0	0	0	0.251	0.046	0.65	0.938	0.982
ITGB6	LAMC2	9606.ENSP00000283249	9606.ENSP00000264144	0	0	0	0	0.247	0.047	0.65	0.461	0.846
ITGB6	TNC	9606.ENSP00000283249	9606.ENSP00000265131	0	0	0	0.552	0.071	0	0.9	0.115	0.91
ITGB6	S100A7	9606.ENSP00000283249	9606.ENSP00000357711	0	0	0	0	0.067	0	0	0.774	0.78
ITGB6	LAMA3	9606.ENSP00000283249	9606.ENSP00000324532	0	0	0	0	0.137	0.07	0.65	0.495	0.839
ITGB6	LAMB3	9606.ENSP00000283249	9606.ENSP00000375778	0	0	0	0	0.152	0.046	0.65	0.579	0.865
ITGB6	PTK2	9606.ENSP00000283249	9606.ENSP00000341189	0	0	0	0	0.082	0.101	0.9	0.282	0.932
JUP	PKP3	9606.ENSP00000377508	9606.ENSP00000331678	0	0	0	0	0.178	0.275	0.5	0.558	0.851
JUP	PPL	9606.ENSP00000377508	9606.ENSP00000340510	0	0	0	0	0.158	0.052	0.5	0.512	0.779
KDM1A	SNAI2	9606.ENSP00000383042	9606.ENSP00000020945	0	0	0	0	0	0.292	0.5	0.932	0.974
KDM1A	TRIM28	9606.ENSP00000383042	9606.ENSP00000253024	0	0	0	0	0.206	0.625	0	0.678	0.895
KDM1A	MBD2	9606.ENSP00000383042	9606.ENSP00000256429	0	0	0	0	0.081	0.329	0	0.62	0.745
KDM1A	PRKDC	9606.ENSP00000383042	9606.ENSP00000313420	0	0	0	0	0.1	0	0.9	0.181	0.919
KHSRP	NONO	9606.ENSP00000381216	9606.ENSP00000276079	0	0	0	0	0.429	0	0	0.55	0.732
KHSRP	PTBP1	9606.ENSP00000381216	9606.ENSP00000349428	0	0	0	0	0.626	0.044	0	0.691	0.88
KHSRP	PUF60	9606.ENSP00000381216	9606.ENSP00000434359	0	0	0	0	0.44	0.099	0	0.574	0.767
KHSRP	ZFP36	9606.ENSP00000381216	9606.ENSP00000471239	0	0	0	0	0.044	0.049	0	0.793	0.795
KLK6	SPRR1B	9606.ENSP00000366047	9606.ENSP00000306461	0	0	0	0	0.086	0	0	0.693	0.707
KLK6	SPINK5	9606.ENSP00000366047	9606.ENSP00000352936	0	0	0	0	0.069	0.096	0	0.698	0.724
KLK7	SPRR1B	9606.ENSP00000470538	9606.ENSP00000306461	0	0	0	0	0.164	0	0	0.753	0.784
KLK7	SPINK5	9606.ENSP00000470538	9606.ENSP00000352936	0	0	0	0	0.075	0.096	0	0.893	0.903
KLK7	KLK8	9606.ENSP00000470538	9606.ENSP00000375682	0	0	0.085	0.911	0.778	0	0	0.12	0.805
KLK8	SERPINB6	9606.ENSP00000375682	9606.ENSP00000484343	0	0	0	0	0	0.095	0.72	0.198	0.779
KRT13	SPRR3	9606.ENSP00000246635	9606.ENSP00000330391	0	0	0	0	0.544	0.049	0	0.488	0.759
KRT13	KRT4	9606.ENSP00000246635	9606.ENSP00000448220	0	0	0.083	0.759	0.907	0.253	0	0.808	0.986
KRT14	KRT15	9606.ENSP00000167586	9606.ENSP00000377546	0	0	0.054	0.964	0.55	0	0.4	0.073	0.731
KRT14	TP63	9606.ENSP00000167586	9606.ENSP00000264731	0	0	0	0	0.32	0	0	0.704	0.79
KRT14	KRT17	9606.ENSP00000167586	9606.ENSP00000308452	0	0	0.051	0.977	0.674	0.098	0.4	0.062	0.814
KRT14	KRT6B	9606.ENSP00000167586	9606.ENSP00000252252	0	0	0	0.739	0.79	0.046	0	0.245	0.835
KRT17	KRT6B	9606.ENSP00000308452	9606.ENSP00000252252	0	0	0	0.704	0.739	0.046	0	0.536	0.874
KRT6B	KRT6C	9606.ENSP00000252252	9606.ENSP00000252250	0	0	0.047	0.987	0.631	0	0.4	0.048	0.772
KRT6B	SPRR1B	9606.ENSP00000252252	9606.ENSP00000306461	0	0	0	0	0.524	0	0	0.48	0.741
KRTCAP2	MLEC	9606.ENSP00000295682	9606.ENSP00000228506	0	0	0	0	0.049	0.455	0.54	0.406	0.839
KRTCAP2	RPN2	9606.ENSP00000295682	9606.ENSP00000237530	0	0	0	0	0.138	0.413	0.72	0.729	0.956
KRTCAP2	TUSC3	9606.ENSP00000295682	9606.ENSP00000424544	0	0	0	0	0	0	0.72	0.737	0.923
KRTCAP2	RPN1	9606.ENSP00000295682	9606.ENSP00000296255	0	0	0	0	0.108	0.258	0.72	0.734	0.944
KYNU	SQLE	9606.ENSP00000264170	9606.ENSP00000265896	0.115	0	0	0	0.155	0	0.673	0.346	0.818
LAMA3	LAMC2	9606.ENSP00000324532	9606.ENSP00000264144	0	0	0	0.589	0.474	0.31	0.8	0.981	0.998
LAMA3	PTK2	9606.ENSP00000324532	9606.ENSP00000341189	0	0	0	0	0.074	0	0.65	0.175	0.709
LAMA3	LAMB3	9606.ENSP00000324532	9606.ENSP00000375778	0	0	0	0.609	0.251	0.412	0.8	0.984	0.998
LAMB3	LAMC2	9606.ENSP00000375778	9606.ENSP00000264144	0	0	0	0.557	0.517	0.439	0.8	0.987	0.999
LAMB3	PTK2	9606.ENSP00000375778	9606.ENSP00000341189	0	0	0	0	0.063	0	0.65	0.181	0.707
LAMB3	WDR72	9606.ENSP00000375778	9606.ENSP00000379619	0	0	0	0	0	0	0	0.707	0.707
LAMC2	PTK2	9606.ENSP00000264144	9606.ENSP00000341189	0	0	0	0	0.059	0	0.65	0.216	0.719
LCN2	TIMP1	9606.ENSP00000362108	9606.ENSP00000218388	0	0	0	0	0.098	0	0.4	0.746	0.85
LCN2	SLPI	9606.ENSP00000362108	9606.ENSP00000342082	0	0	0	0	0.44	0.045	0	0.821	0.896
LCN2	SLC3A2	9606.ENSP00000362108	9606.ENSP00000367123	0	0	0	0	0	0.9	0	0.137	0.91
LGALS1	LGALS3	9606.ENSP00000215909	9606.ENSP00000254301	0	0	0	0.768	0.185	0.352	0	0.539	0.735
LGALS1	LGALS3BP	9606.ENSP00000215909	9606.ENSP00000262776	0	0	0	0	0.049	0.51	0	0.657	0.826
LGALS3	TIMP1	9606.ENSP00000254301	9606.ENSP00000218388	0	0	0	0	0.197	0	0	0.693	0.743
LGALS3	SLC3A2	9606.ENSP00000254301	9606.ENSP00000367123	0	0	0	0	0.042	0.292	0	0.769	0.829
LGALS3	MUC1	9606.ENSP00000254301	9606.ENSP00000484824	0	0	0	0	0.086	0	0	0.995	0.995
LGALS3	LGALS3BP	9606.ENSP00000254301	9606.ENSP00000262776	0	0	0	0	0.074	0.837	0	0.998	0.999
LOX	MFAP2	9606.ENSP00000231004	9606.ENSP00000364685	0	0	0	0	0.217	0	0.4	0.769	0.882
LSM2	SNRPD3	9606.ENSP00000364813	9606.ENSP00000215829	0	0	0	0	0.238	0.973	0.9	0.691	0.999
LSM2	SNRPC	9606.ENSP00000364813	9606.ENSP00000244520	0	0	0	0	0.182	0.879	0	0.503	0.946
LSM2	SNRPB2	9606.ENSP00000364813	9606.ENSP00000246071	0	0	0	0	0.155	0.879	0.9	0.385	0.992
LSM2	LSM8	9606.ENSP00000364813	9606.ENSP00000249299	0	0	0	0	0.335	0.997	0.9	0.999	0.999
LSM2	SNRPA1	9606.ENSP00000364813	9606.ENSP00000254193	0	0	0	0	0.149	0.943	0.9	0.49	0.997
LSM2	WBP11	9606.ENSP00000364813	9606.ENSP00000261167	0	0	0	0	0.061	0.833	0.4	0	0.898
LSM2	SNRNP40	9606.ENSP00000364813	9606.ENSP00000263694	0	0	0	0	0.17	0.867	0.54	0.174	0.952
LSM2	SNRPF	9606.ENSP00000364813	9606.ENSP00000266735	0	0	0	0	0.862	0.976	0.9	0.545	0.999
LSM2	SF3B4	9606.ENSP00000364813	9606.ENSP00000271628	0	0	0	0	0.067	0.896	0.9	0.27	0.991
LSM2	LSM6	9606.ENSP00000364813	9606.ENSP00000296581	0	0	0	0	0.493	0.997	0.9	0.995	0.999
LSM2	SNRPD1	9606.ENSP00000364813	9606.ENSP00000300413	0	0	0	0	0.333	0.974	0.9	0.709	0.999
LSM2	POLR2G	9606.ENSP00000364813	9606.ENSP00000301788	0	0	0	0	0.172	0.091	0	0.815	0.848
LSM2	MAGOHB	9606.ENSP00000364813	9606.ENSP00000319240	0	0	0	0	0.19	0.092	0.9	0.104	0.925
LSM2	NCBP2	9606.ENSP00000364813	9606.ENSP00000326806	0	0	0	0	0.119	0.8	0	0.271	0.86
LSM2	SNRPD2	9606.ENSP00000364813	9606.ENSP00000342374	0	0	0	0	0.867	0.997	0.9	0.921	0.999
LSM2	SNRPG	9606.ENSP00000364813	9606.ENSP00000393388	0	0	0	0	0.487	0.916	0.9	0.607	0.998
LSM2	LSM5	9606.ENSP00000364813	9606.ENSP00000410758	0	0	0	0	0.384	0.997	0.9	0.993	0.999
LSM2	LSM4	9606.ENSP00000364813	9606.ENSP00000469468	0	0	0	0.789	0.389	0.997	0.9	0.902	0.999
LSM2	SNRPB	9606.ENSP00000364813	9606.ENSP00000412566	0	0	0	0	0.208	0.974	0.9	0.557	0.999
LSM4	SNRPD3	9606.ENSP00000469468	9606.ENSP00000215829	0	0	0	0.777	0.488	0.981	0.9	0.433	0.999
LSM4	SNRPC	9606.ENSP00000469468	9606.ENSP00000244520	0	0	0	0	0.202	0.83	0	0.486	0.924
LSM4	SNRPB2	9606.ENSP00000469468	9606.ENSP00000246071	0	0	0	0	0.238	0.901	0.9	0.432	0.995
LSM4	LSM8	9606.ENSP00000469468	9606.ENSP00000249299	0	0	0	0	0.215	0.997	0.9	0.993	0.999
LSM4	SNRPA1	9606.ENSP00000469468	9606.ENSP00000254193	0	0	0	0	0.204	0.961	0.9	0.48	0.998
LSM4	WBP11	9606.ENSP00000469468	9606.ENSP00000261167	0	0	0	0	0.067	0.839	0.4	0	0.902
LSM4	SNRNP40	9606.ENSP00000469468	9606.ENSP00000263694	0	0	0	0	0.126	0.839	0.54	0.405	0.956
LSM4	SNRPF	9606.ENSP00000469468	9606.ENSP00000266735	0	0	0	0	0.475	0.95	0.9	0.542	0.998
LSM4	SF3B4	9606.ENSP00000469468	9606.ENSP00000271628	0	0	0	0	0.142	0.896	0.9	0.176	0.991
LSM4	LSM6	9606.ENSP00000469468	9606.ENSP00000296581	0	0	0	0	0.285	0.997	0.9	0.993	0.999
LSM4	SNRPD1	9606.ENSP00000469468	9606.ENSP00000300413	0	0	0	0.746	0.308	0.973	0.9	0.443	0.998
LSM4	MAGOHB	9606.ENSP00000469468	9606.ENSP00000319240	0	0	0	0	0.202	0	0.9	0.242	0.934
LSM4	NCBP2	9606.ENSP00000469468	9606.ENSP00000326806	0	0	0	0	0.063	0.815	0	0.428	0.892
LSM4	SNRPD2	9606.ENSP00000469468	9606.ENSP00000342374	0	0	0	0	0.384	0.993	0.9	0.86	0.999
LSM4	SNRPG	9606.ENSP00000469468	9606.ENSP00000393388	0	0	0	0	0.267	0.967	0.9	0.56	0.998
LSM4	LSM5	9606.ENSP00000469468	9606.ENSP00000410758	0	0	0	0	0.257	0.997	0.9	0.987	0.999
LSM4	SNRPB	9606.ENSP00000469468	9606.ENSP00000412566	0	0	0	0	0.245	0.933	0.9	0.593	0.997
LSM5	SNRPD3	9606.ENSP00000410758	9606.ENSP00000215829	0	0	0	0	0.329	0.979	0.9	0.666	0.999
LSM5	SNRPC	9606.ENSP00000410758	9606.ENSP00000244520	0	0	0	0	0.181	0.831	0	0.517	0.927
LSM5	SNRPB2	9606.ENSP00000410758	9606.ENSP00000246071	0	0	0	0	0.281	0.88	0.9	0.248	0.992
LSM5	LSM8	9606.ENSP00000410758	9606.ENSP00000249299	0	0	0	0	0.447	0.997	0.9	0.983	0.999
LSM5	SNRPA1	9606.ENSP00000410758	9606.ENSP00000254193	0	0	0	0	0.179	0.896	0.9	0.354	0.993
LSM5	WBP11	9606.ENSP00000410758	9606.ENSP00000261167	0	0	0	0	0.08	0.8	0.4	0	0.879
LSM5	SNRNP40	9606.ENSP00000410758	9606.ENSP00000263694	0	0	0	0	0.095	0.8	0.54	0.34	0.937
LSM5	SNRPF	9606.ENSP00000410758	9606.ENSP00000266735	0	0	0	0	0.651	0.992	0.9	0.36	0.999
LSM5	SF3B4	9606.ENSP00000410758	9606.ENSP00000271628	0	0	0	0	0.075	0.896	0.9	0	0.989
LSM5	LSM6	9606.ENSP00000410758	9606.ENSP00000296581	0	0	0	0	0.527	0.999	0.9	0.995	0.999
LSM5	SNRPD1	9606.ENSP00000410758	9606.ENSP00000300413	0	0	0	0	0.424	0.896	0.9	0.666	0.997
LSM5	MAGOHB	9606.ENSP00000410758	9606.ENSP00000319240	0	0	0	0	0.404	0	0.9	0.214	0.949
LSM5	NCBP2	9606.ENSP00000410758	9606.ENSP00000326806	0	0	0	0	0.084	0.8	0	0.442	0.889
LSM5	SNRPD2	9606.ENSP00000410758	9606.ENSP00000342374	0	0	0	0	0.37	0.994	0.9	0.871	0.999
LSM5	SNRPG	9606.ENSP00000410758	9606.ENSP00000393388	0	0	0	0	0.714	0.929	0.9	0.367	0.998
LSM5	SNRPB	9606.ENSP00000410758	9606.ENSP00000412566	0	0	0	0	0.134	0.931	0.9	0.444	0.996
LSM6	SNRPD3	9606.ENSP00000296581	9606.ENSP00000215829	0	0	0	0	0.449	0.973	0.9	0.666	0.999
LSM6	SNRPC	9606.ENSP00000296581	9606.ENSP00000244520	0	0	0	0	0.246	0.831	0	0	0.867
LSM6	SNRPB2	9606.ENSP00000296581	9606.ENSP00000246071	0	0	0	0	0.264	0.88	0.9	0.06	0.99
LSM6	LSM8	9606.ENSP00000296581	9606.ENSP00000249299	0	0	0	0	0.413	0.997	0.9	0.985	0.999
LSM6	SNRPA1	9606.ENSP00000296581	9606.ENSP00000254193	0	0	0	0	0.161	0.991	0.9	0.38	0.999
LSM6	WBP11	9606.ENSP00000296581	9606.ENSP00000261167	0	0	0	0	0.074	0.8	0.4	0	0.879
LSM6	SNRNP40	9606.ENSP00000296581	9606.ENSP00000263694	0	0	0	0	0.126	0.8	0.54	0.208	0.927
LSM6	SNRPF	9606.ENSP00000296581	9606.ENSP00000266735	0	0	0.057	0.907	0.395	0.977	0.9	0.328	0.999
LSM6	SF3B4	9606.ENSP00000296581	9606.ENSP00000271628	0	0	0	0	0.075	0.896	0.9	0.169	0.99
LSM6	NCBP2	9606.ENSP00000296581	9606.ENSP00000326806	0	0	0	0	0.165	0.8	0	0.346	0.881
LSM6	MAGOHB	9606.ENSP00000296581	9606.ENSP00000319240	0	0	0	0	0.292	0	0.9	0.149	0.934
LSM6	SNRPB	9606.ENSP00000296581	9606.ENSP00000412566	0	0	0	0	0.067	0.949	0.9	0.544	0.997
LSM6	SNRPG	9606.ENSP00000296581	9606.ENSP00000393388	0	0	0	0	0.706	0.937	0.9	0.67	0.999
LSM6	SNRPD2	9606.ENSP00000296581	9606.ENSP00000342374	0	0	0	0	0.227	0.998	0.9	0.914	0.999
LSM6	SNRPD1	9606.ENSP00000296581	9606.ENSP00000300413	0	0	0	0	0.285	0.964	0.9	0.667	0.999
LSM8	SNRPD3	9606.ENSP00000249299	9606.ENSP00000215829	0	0	0	0	0.447	0.98	0.9	0.709	0.999
LSM8	SNRPC	9606.ENSP00000249299	9606.ENSP00000244520	0	0	0	0	0.238	0.8	0	0.52	0.92
LSM8	SNRPB2	9606.ENSP00000249299	9606.ENSP00000246071	0	0	0	0	0.297	0.88	0.9	0.465	0.994
LSM8	NCBP2	9606.ENSP00000249299	9606.ENSP00000326806	0	0	0	0	0.153	0.8	0	0.297	0.87
LSM8	WBP11	9606.ENSP00000249299	9606.ENSP00000261167	0	0	0	0	0.061	0.8	0.4	0.234	0.902
LSM8	MAGOHB	9606.ENSP00000249299	9606.ENSP00000319240	0	0	0	0	0.231	0	0.9	0.063	0.921
LSM8	SNRNP40	9606.ENSP00000249299	9606.ENSP00000263694	0	0	0	0	0.163	0.8	0.54	0.304	0.939
LSM8	SF3B4	9606.ENSP00000249299	9606.ENSP00000271628	0	0	0	0	0.064	0.954	0.9	0.104	0.995
LSM8	SNRPA1	9606.ENSP00000249299	9606.ENSP00000254193	0	0	0	0	0.174	0.962	0.9	0.427	0.997
LSM8	SNRPG	9606.ENSP00000249299	9606.ENSP00000393388	0	0	0	0	0.737	0.896	0.9	0.505	0.998
LSM8	SNRPB	9606.ENSP00000249299	9606.ENSP00000412566	0	0	0	0	0.109	0.971	0.9	0.529	0.998
LSM8	SNRPD1	9606.ENSP00000249299	9606.ENSP00000300413	0	0	0	0	0.374	0.976	0.9	0.712	0.999
LSM8	SNRPD2	9606.ENSP00000249299	9606.ENSP00000342374	0	0	0	0	0.55	0.986	0.9	0.871	0.999
LSM8	SNRPF	9606.ENSP00000249299	9606.ENSP00000266735	0	0	0	0	0.556	0.965	0.9	0.532	0.999
LY6E	OAS3	9606.ENSP00000428572	9606.ENSP00000228928	0	0	0	0	0.497	0	0	0.505	0.74
LY6E	PSCA	9606.ENSP00000428572	9606.ENSP00000301258	0	0	0	0	0.058	0	0	0.896	0.897
LY6E	MX1	9606.ENSP00000428572	9606.ENSP00000381601	0	0	0	0	0.434	0	0	0.607	0.768
MAFF	NFE2L1	9606.ENSP00000442060	9606.ENSP00000354855	0	0	0	0	0.08	0.807	0	0.884	0.977
MAGED1	PJA2	9606.ENSP00000364847	9606.ENSP00000354775	0	0	0	0	0.043	0.235	0	0.718	0.775
MAGOH	SNRPD3	9606.ENSP00000360525	9606.ENSP00000215829	0	0	0	0	0.539	0.915	0	0.136	0.963
MAGOH	SNRPB2	9606.ENSP00000360525	9606.ENSP00000246071	0	0	0	0	0.356	0.8	0	0.138	0.879
MAGOH	SNRPA1	9606.ENSP00000360525	9606.ENSP00000254193	0	0	0	0	0.196	0.8	0	0.249	0.868
MAGOH	NUP42	9606.ENSP00000360525	9606.ENSP00000258742	0	0	0	0	0.056	0	0.5	0.446	0.715
MAGOH	SNRNP40	9606.ENSP00000360525	9606.ENSP00000263694	0	0	0	0	0.194	0.914	0	0.202	0.94
MAGOH	SNRPF	9606.ENSP00000360525	9606.ENSP00000266735	0	0	0	0	0.646	0.802	0	0.223	0.94
MAGOH	SNRPD1	9606.ENSP00000360525	9606.ENSP00000300413	0	0	0	0	0.513	0.82	0	0.107	0.915
MAGOH	MAGOHB	9606.ENSP00000360525	9606.ENSP00000319240	0	0	0.048	0.985	0.259	0.914	0.9	0.36	0.995
MAGOH	NCBP2	9606.ENSP00000360525	9606.ENSP00000326806	0	0	0	0	0.15	0	0.5	0.619	0.824
MAGOH	SNRPD2	9606.ENSP00000360525	9606.ENSP00000342374	0	0	0	0	0.59	0.822	0	0.137	0.931
MAGOH	PPIL1	9606.ENSP00000360525	9606.ENSP00000362803	0	0	0	0	0.144	0.8	0	0.112	0.834
MAGOH	SNRPG	9606.ENSP00000360525	9606.ENSP00000393388	0	0	0	0	0.589	0.8	0	0.053	0.915
MAGOH	SNRPB	9606.ENSP00000360525	9606.ENSP00000412566	0	0	0	0	0.198	0.921	0	0.138	0.94
MAGOH	RNPS1	9606.ENSP00000360525	9606.ENSP00000457723	0	0	0	0	0.279	0.62	0.5	0.934	0.989
MAGOHB	SNRPD3	9606.ENSP00000319240	9606.ENSP00000215829	0	0	0	0	0.469	0.802	0.9	0.13	0.989
MAGOHB	SNRPB2	9606.ENSP00000319240	9606.ENSP00000246071	0	0	0	0	0.329	0.8	0.9	0.275	0.988
MAGOHB	SNRPA1	9606.ENSP00000319240	9606.ENSP00000254193	0	0	0	0	0.195	0.8	0.9	0.249	0.986
MAGOHB	NUP42	9606.ENSP00000319240	9606.ENSP00000258742	0	0	0	0	0.056	0	0.5	0.443	0.714
MAGOHB	SNRNP40	9606.ENSP00000319240	9606.ENSP00000263694	0	0	0	0	0.179	0.8	0	0.269	0.869
MAGOHB	SNRPF	9606.ENSP00000319240	9606.ENSP00000266735	0	0	0	0	0.62	0.802	0.9	0.26	0.993
MAGOHB	SF3B4	9606.ENSP00000319240	9606.ENSP00000271628	0	0	0	0	0.066	0	0.9	0	0.902
MAGOHB	SNRPD1	9606.ENSP00000319240	9606.ENSP00000300413	0	0	0	0	0.511	0.8	0.9	0.094	0.989
MAGOHB	NUP37	9606.ENSP00000319240	9606.ENSP00000448054	0	0	0	0	0.358	0	0.5	0.221	0.728
MAGOHB	NCBP2	9606.ENSP00000319240	9606.ENSP00000326806	0	0	0	0	0.104	0	0.5	0.628	0.818
MAGOHB	PPIL1	9606.ENSP00000319240	9606.ENSP00000362803	0	0	0	0	0.159	0.8	0	0.108	0.836
MAGOHB	RNPS1	9606.ENSP00000319240	9606.ENSP00000457723	0	0	0	0	0.25	0	0.5	0.96	0.983
MAGOHB	SNRPB	9606.ENSP00000319240	9606.ENSP00000412566	0	0	0	0	0.188	0.8	0.9	0.185	0.984
MAGOHB	SNRPD2	9606.ENSP00000319240	9606.ENSP00000342374	0	0	0	0	0.576	0.802	0.9	0.146	0.991
MAGOHB	SNRPG	9606.ENSP00000319240	9606.ENSP00000393388	0	0	0	0	0.562	0.8	0.9	0.256	0.992
MALL	TPD52L2	9606.ENSP00000272462	9606.ENSP00000217121	0	0	0	0	0.056	0	0	0.81	0.812
MBD2	MBD4	9606.ENSP00000256429	9606.ENSP00000249910	0	0	0	0	0.049	0	0	0.778	0.78
MED10	MNAT1	9606.ENSP00000255764	9606.ENSP00000261245	0	0	0	0	0.064	0.925	0	0.171	0.937
MED10	POLR2H	9606.ENSP00000255764	9606.ENSP00000415536	0	0	0	0	0.062	0.973	0	0.174	0.977
MED10	POLR2G	9606.ENSP00000255764	9606.ENSP00000301788	0	0	0	0	0.158	0.979	0	0.074	0.983
MED10	MED30	9606.ENSP00000255764	9606.ENSP00000297347	0	0	0	0	0.131	0.978	0.8	0.907	0.999
MED30	MNAT1	9606.ENSP00000297347	9606.ENSP00000261245	0	0	0	0	0.075	0.812	0	0	0.818
MED30	POLR2H	9606.ENSP00000297347	9606.ENSP00000415536	0	0	0	0	0.06	0.843	0	0.227	0.876
MED30	POLR2G	9606.ENSP00000297347	9606.ENSP00000301788	0	0	0	0	0.126	0.92	0	0.139	0.935
MET	PARP1	9606.ENSP00000317272	9606.ENSP00000355759	0	0	0	0	0.067	0	0	0.692	0.701
MET	MUC1	9606.ENSP00000317272	9606.ENSP00000484824	0	0	0	0	0.067	0.331	0	0.649	0.762
MET	PLAU	9606.ENSP00000317272	9606.ENSP00000361850	0	0	0	0	0.086	0.181	0	0.712	0.765
MET	PIK3R1	9606.ENSP00000317272	9606.ENSP00000428056	0	0	0	0	0	0.197	0.65	0.582	0.872
MET	PTK2	9606.ENSP00000317272	9606.ENSP00000341189	0	0	0	0.593	0.082	0.094	0.9	0.318	0.935
MET	SHC1	9606.ENSP00000317272	9606.ENSP00000401303	0	0	0	0	0.111	0.386	0.9	0.883	0.992
MFGE8	MUC1	9606.ENSP00000268150	9606.ENSP00000484824	0	0	0	0	0.092	0.046	0	0.683	0.702
MIF	NME1	9606.ENSP00000215754	9606.ENSP00000337060	0	0	0	0	0.352	0.292	0	0.464	0.732
MLEC	PRKCSH	9606.ENSP00000228506	9606.ENSP00000466134	0	0	0	0	0.075	0	0.75	0.092	0.771
MLEC	TUSC3	9606.ENSP00000228506	9606.ENSP00000424544	0	0	0	0	0.063	0.472	0.54	0.297	0.818
MLEC	RPN2	9606.ENSP00000228506	9606.ENSP00000237530	0	0	0	0	0.085	0.964	0.54	0.492	0.991
MLEC	RPN1	9606.ENSP00000228506	9606.ENSP00000296255	0	0	0	0	0.169	0.965	0.54	0.801	0.997
MMP1	TIMP1	9606.ENSP00000322788	9606.ENSP00000218388	0	0	0	0	0.123	0.935	0.4	0.984	0.999
MMP1	SERPINE1	9606.ENSP00000322788	9606.ENSP00000223095	0	0	0	0	0.208	0	0	0.726	0.773
MMP1	SERPINH1	9606.ENSP00000322788	9606.ENSP00000434412	0	0	0	0	0.106	0.091	0	0.673	0.711
MMP1	PLAU	9606.ENSP00000322788	9606.ENSP00000361850	0	0	0	0	0.201	0	0	0.822	0.852
MMP14	TIMP1	9606.ENSP00000308208	9606.ENSP00000218388	0	0	0	0	0.172	0.977	0	0.996	0.999
MMP14	PLAU	9606.ENSP00000308208	9606.ENSP00000361850	0	0	0	0	0.232	0	0	0.705	0.764
MNAT1	PCNA	9606.ENSP00000261245	9606.ENSP00000368458	0	0	0	0	0.109	0	0.9	0	0.907
MNAT1	POLR2H	9606.ENSP00000261245	9606.ENSP00000415536	0	0	0	0	0.118	0.925	0.5	0.067	0.965
MNAT1	POLR2G	9606.ENSP00000261245	9606.ENSP00000301788	0	0	0	0	0.072	0.982	0.5	0.344	0.993
MRPL11	MRPS34	9606.ENSP00000308897	9606.ENSP00000177742	0	0	0	0	0.35	0.826	0	0.47	0.935
MRPL11	RPL19	9606.ENSP00000308897	9606.ENSP00000225430	0	0	0	0	0.622	0.671	0	0.274	0.902
MRPL11	MRPL51	9606.ENSP00000308897	9606.ENSP00000229238	0	0	0	0	0.323	0.893	0	0.246	0.941
MRPL11	RPS4Y1	9606.ENSP00000308897	9606.ENSP00000250784	0	0	0	0	0.523	0.453	0	0.12	0.75
MRPL11	RPL35	9606.ENSP00000308897	9606.ENSP00000259469	0.106	0	0	0	0.73	0.671	0	0.251	0.932
MRPL11	MRPL15	9606.ENSP00000308897	9606.ENSP00000260102	0.053	0	0	0	0.428	0.96	0	0.114	0.978
MRPL11	RPL8	9606.ENSP00000308897	9606.ENSP00000262584	0.07	0	0	0	0.575	0.452	0	0.166	0.795
MRPL11	MRPS28	9606.ENSP00000308897	9606.ENSP00000276585	0	0	0	0	0.233	0.826	0	0	0.861
MRPL11	RPS3	9606.ENSP00000308897	9606.ENSP00000278572	0.106	0	0	0	0.727	0.623	0	0.359	0.933
MRPL11	MRPL17	9606.ENSP00000308897	9606.ENSP00000288937	0.098	0	0	0	0.728	0.991	0	0.744	0.999
MRPL11	RPS23	9606.ENSP00000308897	9606.ENSP00000296674	0.086	0	0	0	0.609	0.497	0	0.213	0.839
MRPL11	MRPL58	9606.ENSP00000308897	9606.ENSP00000301585	0.041	0	0	0	0.319	0.924	0	0.471	0.97
MRPL11	MRPL13	9606.ENSP00000308897	9606.ENSP00000306548	0.048	0	0	0	0.578	0.995	0	0.772	0.999
MRPL11	RPL22	9606.ENSP00000308897	9606.ENSP00000346088	0	0	0	0	0.351	0.497	0	0.184	0.71
MRPL11	RPL7	9606.ENSP00000308897	9606.ENSP00000339795	0.061	0	0	0	0.437	0.419	0	0.238	0.734
MRPL11	SSBP1	9606.ENSP00000308897	9606.ENSP00000419665	0.057	0	0	0	0.542	0.442	0	0.16	0.77
MRPL11	RPS7	9606.ENSP00000308897	9606.ENSP00000495273	0	0	0	0	0.598	0.624	0	0.116	0.854
MRPL11	MRPL55	9606.ENSP00000308897	9606.ENSP00000403614	0	0	0	0	0.32	0.829	0	0.089	0.885
MRPL11	RPL24	9606.ENSP00000308897	9606.ENSP00000377640	0	0	0	0	0.701	0.622	0	0.186	0.9
MRPL11	RPL30	9606.ENSP00000308897	9606.ENSP00000428085	0	0	0	0	0.69	0.621	0	0.243	0.903
MRPL11	MRPL18	9606.ENSP00000308897	9606.ENSP00000356001	0	0	0	0	0.227	0.883	0	0	0.906
MRPL11	MRPL28	9606.ENSP00000308897	9606.ENSP00000497004	0	0	0	0	0.379	0.897	0	0	0.934
MRPL11	MRPL14	9606.ENSP00000308897	9606.ENSP00000361084	0	0	0	0	0.294	0.829	0	0.522	0.937
MRPL11	RPS5	9606.ENSP00000308897	9606.ENSP00000472985	0.07	0	0	0	0.603	0.801	0	0.259	0.938
MRPL11	MRPL50	9606.ENSP00000308897	9606.ENSP00000363999	0	0	0	0	0.066	0.935	0	0.085	0.94
MRPL11	MRPS23	9606.ENSP00000308897	9606.ENSP00000320184	0	0	0	0	0.184	0.826	0	0.637	0.944
MRPL11	MRPS30	9606.ENSP00000308897	9606.ENSP00000424328	0	0	0	0	0.054	0.957	0	0.61	0.982
MRPL11	MRPS2	9606.ENSP00000308897	9606.ENSP00000360850	0	0	0	0	0.497	0.965	0	0.343	0.987
MRPL11	MRPS6	9606.ENSP00000308897	9606.ENSP00000382250	0.07	0	0	0	0.693	0.979	0	0.359	0.995
MRPL11	MRPL36	9606.ENSP00000308897	9606.ENSP00000423399	0.094	0	0	0	0.707	0.991	0	0.625	0.998
MRPL11	MRPL41	9606.ENSP00000308897	9606.ENSP00000360498	0	0	0	0	0.322	0.992	0	0.625	0.998
MRPL11	MRPL47	9606.ENSP00000308897	9606.ENSP00000417602	0	0	0	0	0.384	0.997	0	0.476	0.998
MRPL11	MRPS15	9606.ENSP00000308897	9606.ENSP00000362208	0.069	0	0	0	0.618	0.991	0	0.567	0.998
MRPL11	MRPL21	9606.ENSP00000308897	9606.ENSP00000354580	0.061	0	0	0	0.802	0.991	0	0.824	0.999
MRPL13	MRPS34	9606.ENSP00000306548	9606.ENSP00000177742	0.057	0	0	0	0.444	0.844	0	0.369	0.941
MRPL13	RPL19	9606.ENSP00000306548	9606.ENSP00000225430	0.053	0	0	0	0.808	0.811	0	0.248	0.97
MRPL13	MRPL51	9606.ENSP00000306548	9606.ENSP00000229238	0	0	0	0	0.246	0.896	0	0.27	0.938
MRPL13	RPS4Y1	9606.ENSP00000306548	9606.ENSP00000250784	0.042	0	0	0	0.596	0.507	0	0.104	0.806
MRPL13	RPL35	9606.ENSP00000306548	9606.ENSP00000259469	0.115	0	0	0	0.819	0.802	0	0.407	0.978
MRPL13	MRPL15	9606.ENSP00000306548	9606.ENSP00000260102	0.056	0	0	0	0.767	0.996	0	0.166	0.999
MRPL13	RPL8	9606.ENSP00000306548	9606.ENSP00000262584	0.091	0	0	0	0.612	0.506	0	0.316	0.865
MRPL13	MRPS28	9606.ENSP00000306548	9606.ENSP00000276585	0	0	0	0	0.788	0.858	0	0	0.968
MRPL13	RPS3	9606.ENSP00000306548	9606.ENSP00000278572	0.115	0	0	0	0.808	0.784	0	0.427	0.976
MRPL13	MRPL17	9606.ENSP00000306548	9606.ENSP00000288937	0.115	0	0	0	0.921	0.996	0	0.644	0.999
MRPL13	RPS23	9606.ENSP00000306548	9606.ENSP00000296674	0.102	0	0	0	0.667	0.579	0	0.301	0.9
MRPL13	MRPL58	9606.ENSP00000306548	9606.ENSP00000301585	0.041	0	0	0	0.596	0.977	0	0.17	0.991
MRPL13	RSRC1	9606.ENSP00000306548	9606.ENSP00000481697	0.061	0	0	0	0.418	0.416	0	0.247	0.728
MRPL13	RPL22	9606.ENSP00000306548	9606.ENSP00000346088	0	0	0	0	0.363	0.579	0	0.224	0.774
MRPL13	RPL7	9606.ENSP00000306548	9606.ENSP00000339795	0.079	0	0	0	0.608	0.545	0	0.362	0.881
MRPL13	MRPL14	9606.ENSP00000306548	9606.ENSP00000361084	0	0	0	0	0.438	0.87	0	0.204	0.937
MRPL13	RPS5	9606.ENSP00000306548	9606.ENSP00000472985	0.091	0	0	0	0.605	0.783	0	0.316	0.939
MRPL13	RPS7	9606.ENSP00000306548	9606.ENSP00000495273	0	0	0	0	0.71	0.785	0	0.101	0.939
MRPL13	RPL30	9606.ENSP00000306548	9606.ENSP00000428085	0.058	0	0	0	0.701	0.783	0	0.329	0.953
MRPL13	MRPS23	9606.ENSP00000306548	9606.ENSP00000320184	0	0	0	0	0.355	0.841	0	0.62	0.957
MRPL13	RPL24	9606.ENSP00000306548	9606.ENSP00000377640	0.057	0	0	0	0.791	0.784	0	0.201	0.961
MRPL13	MRPL18	9606.ENSP00000306548	9606.ENSP00000356001	0	0	0	0	0.484	0.943	0	0	0.969
MRPL13	MRPL28	9606.ENSP00000306548	9606.ENSP00000497004	0	0	0	0	0.109	0.963	0	0.166	0.97
MRPL13	MRPL55	9606.ENSP00000306548	9606.ENSP00000403614	0	0	0	0	0.35	0.942	0	0.273	0.97
MRPL13	MRPS30	9606.ENSP00000306548	9606.ENSP00000424328	0	0	0	0	0.248	0.956	0	0.26	0.973
MRPL13	MRPL50	9606.ENSP00000306548	9606.ENSP00000363999	0	0	0	0	0.4	0.945	0	0.258	0.974
MRPL13	MRPS2	9606.ENSP00000306548	9606.ENSP00000360850	0.07	0	0	0	0.579	0.966	0	0.382	0.99
MRPL13	MRPS15	9606.ENSP00000306548	9606.ENSP00000362208	0.084	0	0	0	0.658	0.991	0	0.665	0.998
MRPL13	MRPS6	9606.ENSP00000306548	9606.ENSP00000382250	0	0	0	0	0.814	0.99	0	0.38	0.998
MRPL13	MRPL47	9606.ENSP00000306548	9606.ENSP00000417602	0	0	0	0	0.573	0.997	0	0.404	0.999
MRPL13	MRPL41	9606.ENSP00000306548	9606.ENSP00000360498	0	0	0	0	0.563	0.997	0	0.495	0.999
MRPL13	MRPL21	9606.ENSP00000306548	9606.ENSP00000354580	0.115	0	0	0	0.826	0.996	0	0.723	0.999
MRPL13	MRPL36	9606.ENSP00000306548	9606.ENSP00000423399	0.115	0	0	0	0.859	0.991	0	0.528	0.999
MRPL14	MRPS34	9606.ENSP00000361084	9606.ENSP00000177742	0	0	0	0	0.2	0.844	0	0	0.87
MRPL14	MRPL51	9606.ENSP00000361084	9606.ENSP00000229238	0	0	0	0	0.496	0.829	0	0	0.91
MRPL14	MRPL15	9606.ENSP00000361084	9606.ENSP00000260102	0	0	0	0	0.24	0.883	0	0.157	0.919
MRPL14	MRPS28	9606.ENSP00000361084	9606.ENSP00000276585	0	0	0	0	0.257	0.829	0	0	0.868
MRPL14	MRPL17	9606.ENSP00000361084	9606.ENSP00000288937	0	0	0	0	0.522	0.829	0	0	0.915
MRPL14	MRPL58	9606.ENSP00000361084	9606.ENSP00000301585	0	0	0	0	0.468	0.881	0	0.278	0.95
MRPL14	MRPS23	9606.ENSP00000361084	9606.ENSP00000320184	0	0	0	0	0.278	0.829	0	0	0.871
MRPL14	MRPL21	9606.ENSP00000361084	9606.ENSP00000354580	0	0	0	0	0.517	0.829	0	0.238	0.931
MRPL14	MRPL18	9606.ENSP00000361084	9606.ENSP00000356001	0	0	0	0	0.32	0.903	0	0	0.931
MRPL14	MRPL41	9606.ENSP00000361084	9606.ENSP00000360498	0	0	0	0	0.385	0.902	0	0	0.937
MRPL14	MRPS2	9606.ENSP00000361084	9606.ENSP00000360850	0	0	0	0	0.15	0.851	0	0	0.868
MRPL14	MRPS6	9606.ENSP00000361084	9606.ENSP00000382250	0	0	0	0	0.152	0.829	0	0	0.849
MRPL14	MRPS15	9606.ENSP00000361084	9606.ENSP00000362208	0	0	0	0	0.22	0.845	0	0	0.874
MRPL14	MRPL55	9606.ENSP00000361084	9606.ENSP00000403614	0	0	0	0	0.373	0.843	0	0	0.897
MRPL14	MRPL28	9606.ENSP00000361084	9606.ENSP00000497004	0	0	0	0	0.14	0.897	0	0	0.907
MRPL14	MRPL50	9606.ENSP00000361084	9606.ENSP00000363999	0	0	0	0	0.152	0.913	0	0	0.923
MRPL14	MRPL47	9606.ENSP00000361084	9606.ENSP00000417602	0	0	0	0	0.318	0.932	0	0	0.951
MRPL14	MRPS30	9606.ENSP00000361084	9606.ENSP00000424328	0	0	0	0	0.072	0.962	0	0	0.963
MRPL14	MRPL36	9606.ENSP00000361084	9606.ENSP00000423399	0	0	0	0	0.807	0.829	0	0.371	0.977
MRPL15	MRPS34	9606.ENSP00000260102	9606.ENSP00000177742	0.042	0	0	0	0.296	0.844	0	0	0.886
MRPL15	RPL19	9606.ENSP00000260102	9606.ENSP00000225430	0.061	0	0	0	0.461	0.494	0	0.229	0.776
MRPL15	MRPL51	9606.ENSP00000260102	9606.ENSP00000229238	0	0	0	0	0.659	0.953	0	0	0.983
MRPL15	RPL35	9606.ENSP00000260102	9606.ENSP00000259469	0.061	0	0	0	0.472	0.476	0	0.163	0.753
MRPL15	RPS3	9606.ENSP00000260102	9606.ENSP00000278572	0.061	0	0	0	0.46	0.423	0	0.235	0.746
MRPL15	MRPS23	9606.ENSP00000260102	9606.ENSP00000320184	0	0	0	0	0.258	0.829	0	0	0.868
MRPL15	MRPL55	9606.ENSP00000260102	9606.ENSP00000403614	0	0	0	0	0.147	0.861	0	0	0.877
MRPL15	MRPS28	9606.ENSP00000260102	9606.ENSP00000276585	0	0	0	0	0.547	0.829	0	0	0.919
MRPL15	MRPS6	9606.ENSP00000260102	9606.ENSP00000382250	0	0	0	0	0.486	0.88	0	0.16	0.943
MRPL15	MRPL41	9606.ENSP00000260102	9606.ENSP00000360498	0	0	0	0	0.159	0.955	0	0	0.961
MRPL15	MRPL18	9606.ENSP00000260102	9606.ENSP00000356001	0	0	0	0	0.499	0.928	0	0.156	0.967
MRPL15	MRPS30	9606.ENSP00000260102	9606.ENSP00000424328	0	0	0	0	0.156	0.959	0	0.102	0.967
MRPL15	MRPL21	9606.ENSP00000260102	9606.ENSP00000354580	0.054	0	0	0	0.461	0.939	0	0.163	0.97
MRPL15	MRPL58	9606.ENSP00000260102	9606.ENSP00000301585	0	0	0	0	0.405	0.957	0	0.081	0.974
MRPL15	MRPL50	9606.ENSP00000260102	9606.ENSP00000363999	0	0	0	0	0.26	0.981	0	0	0.986
MRPL15	MRPS2	9606.ENSP00000260102	9606.ENSP00000360850	0.042	0	0	0	0.484	0.963	0	0.358	0.987
MRPL15	MRPL28	9606.ENSP00000260102	9606.ENSP00000497004	0	0	0	0	0.162	0.986	0	0	0.988
MRPL15	MRPL36	9606.ENSP00000260102	9606.ENSP00000423399	0.061	0	0	0	0.614	0.987	0	0.163	0.995
MRPL15	MRPS15	9606.ENSP00000260102	9606.ENSP00000362208	0	0	0	0	0.589	0.987	0	0.13	0.995
MRPL15	MRPL17	9606.ENSP00000260102	9606.ENSP00000288937	0.061	0	0	0	0.563	0.99	0	0.268	0.996
MRPL15	MRPL47	9606.ENSP00000260102	9606.ENSP00000417602	0	0	0	0	0.423	0.997	0	0.12	0.998
MRPL17	MRPS34	9606.ENSP00000288937	9606.ENSP00000177742	0.042	0	0	0	0.29	0.844	0	0.212	0.905
MRPL17	MRPL51	9606.ENSP00000288937	9606.ENSP00000229238	0	0	0	0	0.407	0.896	0	0.222	0.948
MRPL17	RPL35	9606.ENSP00000288937	9606.ENSP00000259469	0.231	0	0	0	0.965	0.969	0	0.365	0.999
MRPL17	RPL8	9606.ENSP00000288937	9606.ENSP00000262584	0.115	0	0	0	0.814	0.782	0	0.315	0.972
MRPL17	MRPS28	9606.ENSP00000288937	9606.ENSP00000276585	0	0	0	0	0.296	0.829	0	0.346	0.914
MRPL17	RPS3	9606.ENSP00000288937	9606.ENSP00000278572	0.231	0	0	0	0.964	0.966	0	0.365	0.999
MRPL17	PNPT1	9606.ENSP00000288937	9606.ENSP00000400646	0.043	0	0	0	0.618	0	0	0.348	0.741
MRPL17	MRPS23	9606.ENSP00000288937	9606.ENSP00000320184	0	0	0	0	0.195	0.829	0	0.085	0.863
MRPL17	MRPL55	9606.ENSP00000288937	9606.ENSP00000403614	0	0	0	0	0.334	0.829	0	0.368	0.922
MRPL17	RPL7	9606.ENSP00000288937	9606.ENSP00000339795	0.111	0	0	0	0.699	0.752	0	0.28	0.945
MRPL17	MRPL28	9606.ENSP00000288937	9606.ENSP00000497004	0	0	0	0	0.141	0.968	0	0	0.971
MRPL17	RPS5	9606.ENSP00000288937	9606.ENSP00000472985	0.115	0	0	0	0.815	0.786	0	0.315	0.972
MRPL17	MRPL18	9606.ENSP00000288937	9606.ENSP00000356001	0	0	0	0	0.431	0.959	0	0	0.976
MRPL17	MRPL50	9606.ENSP00000288937	9606.ENSP00000363999	0	0	0	0	0.35	0.959	0	0.297	0.98
MRPL17	MRPS30	9606.ENSP00000288937	9606.ENSP00000424328	0	0	0	0	0.083	0.98	0	0.069	0.982
MRPL17	RPS23	9606.ENSP00000288937	9606.ENSP00000296674	0.12	0	0	0	0.836	0.864	0	0.349	0.985
MRPL17	MRPL58	9606.ENSP00000288937	9606.ENSP00000301585	0	0	0	0	0.56	0.983	0	0	0.992
MRPL17	MRPS2	9606.ENSP00000288937	9606.ENSP00000360850	0.083	0	0	0	0.726	0.966	0	0.392	0.994
MRPL17	MRPL36	9606.ENSP00000288937	9606.ENSP00000423399	0.231	0	0	0	0.976	0.991	0	0.647	0.999
MRPL17	MRPL21	9606.ENSP00000288937	9606.ENSP00000354580	0.045	0	0	0	0.966	0.992	0	0.704	0.999
MRPL17	MRPS6	9606.ENSP00000288937	9606.ENSP00000382250	0.075	0	0	0	0.964	0.991	0	0.353	0.999
MRPL17	MRPL41	9606.ENSP00000288937	9606.ENSP00000360498	0	0	0	0	0.781	0.995	0	0.35	0.999
MRPL17	MRPL47	9606.ENSP00000288937	9606.ENSP00000417602	0	0	0	0	0.84	0.997	0	0.465	0.999
MRPL17	MRPS15	9606.ENSP00000288937	9606.ENSP00000362208	0.063	0	0	0	0.817	0.991	0	0.471	0.999
MRPL18	MRPS34	9606.ENSP00000356001	9606.ENSP00000177742	0	0	0	0	0.22	0.844	0	0	0.873
MRPL18	MRPL51	9606.ENSP00000356001	9606.ENSP00000229238	0	0	0	0	0.314	0.877	0	0	0.912
MRPL18	MRPS28	9606.ENSP00000356001	9606.ENSP00000276585	0	0	0	0	0.31	0.829	0	0	0.877
MRPL18	MRPL58	9606.ENSP00000356001	9606.ENSP00000301585	0	0	0	0	0.418	0.98	0	0	0.988
MRPL18	MRPS23	9606.ENSP00000356001	9606.ENSP00000320184	0	0	0	0	0.323	0.829	0	0	0.879
MRPL18	MRPL21	9606.ENSP00000356001	9606.ENSP00000354580	0	0	0	0	0.289	0.909	0	0	0.933
MRPL18	NDUFA8	9606.ENSP00000356001	9606.ENSP00000362873	0	0	0	0	0.78	0	0	0	0.78
MRPL18	MRPS6	9606.ENSP00000356001	9606.ENSP00000382250	0	0	0	0	0.202	0.829	0	0	0.858
MRPL18	MRPL36	9606.ENSP00000356001	9606.ENSP00000423399	0	0	0	0	0.305	0.829	0	0	0.876
MRPL18	MRPS2	9606.ENSP00000356001	9606.ENSP00000360850	0	0	0	0	0.233	0.851	0	0	0.881
MRPL18	MRPS15	9606.ENSP00000356001	9606.ENSP00000362208	0	0	0	0	0.311	0.845	0	0	0.888
MRPL18	MRPL55	9606.ENSP00000356001	9606.ENSP00000403614	0	0	0	0	0.332	0.903	0	0	0.933
MRPL18	MRPL28	9606.ENSP00000356001	9606.ENSP00000497004	0	0	0	0	0.204	0.929	0	0	0.941
MRPL18	MRPL50	9606.ENSP00000356001	9606.ENSP00000363999	0	0	0	0	0.346	0.933	0	0	0.954
MRPL18	MRPL41	9606.ENSP00000356001	9606.ENSP00000360498	0	0	0	0	0.249	0.943	0	0	0.955
MRPL18	MRPL47	9606.ENSP00000356001	9606.ENSP00000417602	0	0	0	0	0.298	0.969	0	0	0.977
MRPL18	MRPS30	9606.ENSP00000356001	9606.ENSP00000424328	0	0	0	0	0.176	0.979	0	0	0.982
MRPL21	MRPS34	9606.ENSP00000354580	9606.ENSP00000177742	0.086	0	0	0	0.498	0.844	0	0.146	0.93
MRPL21	MRPL51	9606.ENSP00000354580	9606.ENSP00000229238	0	0	0	0	0.377	0.933	0	0.443	0.975
MRPL21	RPL35	9606.ENSP00000354580	9606.ENSP00000259469	0	0	0	0	0.892	0.966	0	0.353	0.997
MRPL21	RPL8	9606.ENSP00000354580	9606.ENSP00000262584	0	0	0	0	0.826	0.785	0	0.315	0.972
MRPL21	MRPS28	9606.ENSP00000354580	9606.ENSP00000276585	0	0	0	0	0.228	0.829	0	0	0.862
MRPL21	RPS3	9606.ENSP00000354580	9606.ENSP00000278572	0	0	0	0	0.965	0.966	0	0.446	0.999
MRPL21	RPS23	9606.ENSP00000354580	9606.ENSP00000296674	0.043	0	0	0	0.834	0.842	0	0.349	0.981
MRPL21	MRPL58	9606.ENSP00000354580	9606.ENSP00000301585	0	0	0	0	0.938	0.983	0	0.109	0.999
MRPL21	MRPS23	9606.ENSP00000354580	9606.ENSP00000320184	0	0	0	0	0.314	0.829	0	0.36	0.918
MRPL21	RPL7	9606.ENSP00000354580	9606.ENSP00000339795	0.057	0	0	0	0.694	0.752	0	0.247	0.939
MRPL21	PDCD5	9606.ENSP00000354580	9606.ENSP00000466214	0	0	0	0	0.788	0	0	0	0.788
MRPL21	MRPL28	9606.ENSP00000354580	9606.ENSP00000497004	0	0	0	0	0.156	0.876	0	0	0.891
MRPL21	SSBP1	9606.ENSP00000354580	9606.ENSP00000419665	0	0	0	0	0.895	0.088	0	0.083	0.904
MRPL21	MRPL55	9606.ENSP00000354580	9606.ENSP00000403614	0	0	0	0	0.571	0.829	0	0.43	0.954
MRPL21	MRPS30	9606.ENSP00000354580	9606.ENSP00000424328	0	0	0	0	0.117	0.951	0	0.294	0.967
MRPL21	MRPL50	9606.ENSP00000354580	9606.ENSP00000363999	0	0	0	0	0.148	0.96	0	0.272	0.973
MRPL21	RPS5	9606.ENSP00000354580	9606.ENSP00000472985	0.042	0	0	0	0.826	0.786	0	0.403	0.975
MRPL21	MRPL41	9606.ENSP00000354580	9606.ENSP00000360498	0	0	0	0	0.573	0.969	0	0.229	0.989
MRPL21	MRPS2	9606.ENSP00000354580	9606.ENSP00000360850	0.06	0	0	0	0.708	0.952	0	0.343	0.99
MRPL21	MRPS6	9606.ENSP00000354580	9606.ENSP00000382250	0.057	0	0	0	0.963	0.991	0	0.456	0.999
MRPL21	MRPL36	9606.ENSP00000354580	9606.ENSP00000423399	0.057	0	0	0	0.975	0.991	0	0.595	0.999
MRPL21	MRPL47	9606.ENSP00000354580	9606.ENSP00000417602	0	0	0	0	0.643	0.996	0	0.417	0.999
MRPL21	MRPS15	9606.ENSP00000354580	9606.ENSP00000362208	0.082	0	0	0	0.803	0.991	0	0.533	0.999
MRPL28	MRPS34	9606.ENSP00000497004	9606.ENSP00000177742	0	0	0	0	0.558	0.844	0	0	0.928
MRPL28	MRPL51	9606.ENSP00000497004	9606.ENSP00000229238	0	0	0	0	0.081	0.949	0	0	0.951
MRPL28	MRPS28	9606.ENSP00000497004	9606.ENSP00000276585	0	0	0	0	0.153	0.829	0	0	0.849
MRPL28	MRPL58	9606.ENSP00000497004	9606.ENSP00000301585	0	0	0	0	0.243	0.968	0	0	0.975
MRPL28	NDUFS8	9606.ENSP00000497004	9606.ENSP00000315774	0	0	0	0	0.724	0	0	0	0.724
MRPL28	MRPS23	9606.ENSP00000497004	9606.ENSP00000320184	0	0	0	0	0.156	0.829	0	0.236	0.88
MRPL28	MRPL41	9606.ENSP00000497004	9606.ENSP00000360498	0	0	0	0	0.269	0.981	0	0	0.986
MRPL28	MRPS2	9606.ENSP00000497004	9606.ENSP00000360850	0	0	0	0	0.249	0.843	0	0	0.877
MRPL28	MRPS15	9606.ENSP00000497004	9606.ENSP00000362208	0	0	0	0	0.155	0.845	0	0	0.863
MRPL28	MRPL50	9606.ENSP00000497004	9606.ENSP00000363999	0	0	0	0	0.084	0.963	0	0.137	0.969
MRPL28	MRPS6	9606.ENSP00000497004	9606.ENSP00000382250	0	0	0	0	0.067	0.829	0	0	0.834
MRPL28	MRPL55	9606.ENSP00000497004	9606.ENSP00000403614	0	0	0	0	0.242	0.96	0	0	0.969
MRPL28	MRPL47	9606.ENSP00000497004	9606.ENSP00000417602	0	0	0	0	0.067	0.985	0	0.138	0.987
MRPL28	MRPL36	9606.ENSP00000497004	9606.ENSP00000423399	0	0	0	0	0.163	0.829	0	0	0.851
MRPL28	MRPS30	9606.ENSP00000497004	9606.ENSP00000424328	0	0	0	0	0.061	0.963	0	0	0.965
MRPL36	MRPS34	9606.ENSP00000423399	9606.ENSP00000177742	0	0	0	0	0.526	0.844	0	0.255	0.94
MRPL36	MRPL51	9606.ENSP00000423399	9606.ENSP00000229238	0	0	0	0	0.57	0.829	0	0.179	0.934
MRPL36	RPL35	9606.ENSP00000423399	9606.ENSP00000259469	0.231	0	0	0	0.966	0.966	0	0.432	0.999
MRPL36	RPL8	9606.ENSP00000423399	9606.ENSP00000262584	0.115	0	0	0	0.817	0.786	0	0.351	0.974
MRPL36	NDUFS6	9606.ENSP00000423399	9606.ENSP00000274137	0	0	0	0	0.561	0	0	0.439	0.743
MRPL36	MRPS28	9606.ENSP00000423399	9606.ENSP00000276585	0	0	0	0	0.26	0.829	0	0	0.868
MRPL36	RPS3	9606.ENSP00000423399	9606.ENSP00000278572	0.231	0	0	0	0.964	0.966	0	0.351	0.999
MRPL36	RPS23	9606.ENSP00000423399	9606.ENSP00000296674	0.12	0	0	0	0.834	0.842	0	0.349	0.983
MRPL36	MRPL58	9606.ENSP00000423399	9606.ENSP00000301585	0	0	0	0	0.561	0.966	0	0.401	0.99
MRPL36	MRPS23	9606.ENSP00000423399	9606.ENSP00000320184	0	0	0	0	0.258	0.829	0	0.085	0.874
MRPL36	RPL7	9606.ENSP00000423399	9606.ENSP00000339795	0.111	0	0	0	0.699	0.752	0	0.281	0.945
MRPL36	MRPL41	9606.ENSP00000423399	9606.ENSP00000360498	0	0	0	0	0.653	0.991	0	0.317	0.997
MRPL36	MRPS2	9606.ENSP00000423399	9606.ENSP00000360850	0	0	0	0	0.658	0.966	0	0.432	0.993
MRPL36	MRPS15	9606.ENSP00000423399	9606.ENSP00000362208	0.051	0	0	0	0.635	0.991	0	0.472	0.998
MRPL36	MRPL50	9606.ENSP00000423399	9606.ENSP00000363999	0	0	0	0	0.217	0.829	0	0.293	0.897
MRPL36	MRPS6	9606.ENSP00000423399	9606.ENSP00000382250	0	0	0	0	0.966	0.991	0	0.379	0.999
MRPL36	MRPL55	9606.ENSP00000423399	9606.ENSP00000403614	0	0	0	0	0.615	0.829	0	0	0.931
MRPL36	MRPL47	9606.ENSP00000423399	9606.ENSP00000417602	0	0	0	0	0.178	0.991	0	0.488	0.995
MRPL36	MRPS30	9606.ENSP00000423399	9606.ENSP00000424328	0	0	0	0	0.082	0.829	0	0.125	0.851
MRPL36	RPS5	9606.ENSP00000423399	9606.ENSP00000472985	0.115	0	0	0	0.818	0.786	0	0.315	0.973
MRPL41	MRPS34	9606.ENSP00000360498	9606.ENSP00000177742	0	0	0	0	0.552	0.867	0	0.307	0.955
MRPL41	MRPL51	9606.ENSP00000360498	9606.ENSP00000229238	0	0	0	0	0.169	0.96	0	0.467	0.981
MRPL41	RPL8	9606.ENSP00000360498	9606.ENSP00000262584	0	0	0	0	0.136	0.764	0	0.08	0.796
MRPL41	MRPS28	9606.ENSP00000360498	9606.ENSP00000276585	0	0	0	0	0.16	0.86	0	0	0.878
MRPL41	RPS23	9606.ENSP00000360498	9606.ENSP00000296674	0	0	0	0	0.328	0.837	0	0.291	0.915
MRPL41	MRPL58	9606.ENSP00000360498	9606.ENSP00000301585	0	0	0	0	0.37	0.967	0	0.203	0.982
MRPL41	MRPS23	9606.ENSP00000360498	9606.ENSP00000320184	0	0	0	0	0.179	0.829	0	0.605	0.94
[truncated: 816 more rows]
