# Supplementary material for: A squamous epithelial gene interaction perturbation network index for risk stratification in esophageal squamous cell carcinoma
Source: J Cancer. 2026 Apr 8;17(4):905–24. doi: 10.7150/jca.132865 (PMC13105158; doi:10.7150/jca.132865)
Supplement: Supplementary file 4 — Supplementary table 3. [file jcav17p0905s4.xlsx]

## Sheet: meta_filter_table
Gene	N_GEO53624	Events_GEO53624	coef_GEO53624	p_GEO53624	N_TCGA	Events_TCGA	coef_TCGA	p_TCGA	direction_consistent	meta_z	meta_p
CROT	119	73	0.412006	0.000401863	92	29	0.100394	0.556058	TRUE	3.30772	0.000940601
MRPL15	119	73	-0.376797	0.00232698	92	29	-0.142065	0.423429	TRUE	-3.00282	0.00267486
SPRR2E	119	73	-0.367765	0.00205513	92	29	-0.115091	0.500463	TRUE	-2.9667	0.00301015
DSC2	119	73	-0.377875	0.000898637	92	29	-0.00608016	0.97465	TRUE	-2.82601	0.00471319
RAP1B	119	73	0.229936	0.0377513	92	29	0.372184	0.045529	TRUE	2.82385	0.00474512
SPRR2D	119	73	-0.308927	0.00724283	92	29	-0.13537	0.397	TRUE	-2.72348	0.00645973
SERPINE2	119	73	0.295426	0.0151415	92	29	0.190891	0.324995	TRUE	2.57968	0.00988913
SEC11A	119	73	0.250769	0.0358901	92	29	0.291819	0.149644	TRUE	2.54326	0.0109824
HPRT1	119	73	0.303488	0.0114972	92	29	0.137967	0.503135	TRUE	2.495	0.0125958
LAPTM4B	119	73	-0.129791	0.250775	92	29	-0.541203	0.00430611	TRUE	-2.49381	0.0126382
EMC3	119	73	0.195423	0.079282	92	29	0.30911	0.0588901	TRUE	2.49183	0.0127087
ATP5PF	119	73	0.258088	0.0421866	92	29	0.239214	0.206951	TRUE	2.39167	0.0167719
PUF60	119	73	-0.272853	0.0276775	92	29	-0.178837	0.328465	TRUE	-2.38377	0.0171365
TNFSF10	119	73	0.150942	0.21455	92	29	0.466454	0.0128181	TRUE	2.37704	0.0174523
KLK8	119	73	-0.256941	0.0225537	92	29	-0.135958	0.45818	TRUE	-2.32517	0.0200628
SLC39A6	119	73	-0.212643	0.0444568	92	29	-0.217817	0.251502	TRUE	-2.31166	0.0207966
B2M	119	73	0.107649	0.369151	92	29	0.643095	0.00406342	TRUE	2.29177	0.0219192
SEC61B	119	73	0.190621	0.111684	92	29	0.351218	0.0792432	TRUE	2.28151	0.0225181
DNAJC15	119	73	0.207584	0.0948636	92	29	0.316816	0.12052	TRUE	2.24089	0.0250332
UBE2Z	119	73	-0.161966	0.144207	92	29	-0.346125	0.0632564	TRUE	-2.22577	0.0260297
SPRR2B	119	73	-0.290991	0.0112226	92	29	-0.0186012	0.926451	TRUE	-2.19437	0.0282088
HLA-B	119	73	0.0782399	0.490427	92	29	0.72728	0.00260511	TRUE	2.18884	0.0286087
COMMD10	119	73	0.198876	0.100692	92	29	0.322444	0.140833	TRUE	2.17394	0.0297094
PPFIA1	119	73	0.295075	0.01299	92	29	0.0244932	0.894348	TRUE	2.17227	0.0298353
HLA-A	119	73	0.149192	0.218284	92	29	0.435091	0.0354864	TRUE	2.16271	0.0305636
S100A7	119	73	-0.277363	0.0109172	92	29	-0.00317493	0.987875	TRUE	-2.16142	0.0306633
TIMP1	119	73	0.308252	0.0125558	92	29	0.0162028	0.92738	TRUE	2.16028	0.0307512
MRPL41	119	73	0.190638	0.105938	92	29	0.266144	0.139223	TRUE	2.15617	0.0310701
WDR18	119	73	-0.203149	0.0823522	92	29	-0.218824	0.200889	TRUE	-2.15163	0.0314266
SLC2A1	119	73	-0.300119	0.014384	92	29	-0.0299606	0.880696	TRUE	-2.15059	0.0315082
SNRPD2	119	73	-0.234852	0.0487653	92	29	-0.170122	0.372458	TRUE	-2.14268	0.0321385
SPRR2A	119	73	-0.277167	0.0181225	92	29	-0.0409776	0.798418	TRUE	-2.13533	0.0327344
HLA-C	119	73	0.126729	0.278705	92	29	0.467708	0.0224131	TRUE	2.13387	0.0328532
GTF2I	119	73	-0.11531	0.319739	92	29	-0.447828	0.0155008	TRUE	-2.13236	0.0329769
PRKDC	119	73	-0.064881	0.576848	92	29	-0.638988	0.00229277	TRUE	-2.09804	0.0359014
CSTA	119	73	-0.244383	0.0413692	92	29	-0.12191	0.540282	TRUE	-2.05218	0.0401526
TMEM165	119	73	0.168187	0.156969	92	29	0.303973	0.109756	TRUE	2.05011	0.0403537
EMC8	119	73	0.0944339	0.433652	92	29	0.551091	0.011617	TRUE	2.00796	0.0446473
EMC10	119	73	0.159024	0.173699	92	29	0.308347	0.118478	TRUE	1.98333	0.0473302
PKP3	119	73	-0.225794	0.0534927	92	29	-0.123122	0.529764	TRUE	-1.96858	0.0490016
